# Supplementary material for: Admixture-informed polygenic risk reporting using the ePRS framework
Source: Nat Commun. 2026 Apr 30;17:5741. doi: 10.1038/s41467-026-72457-x (PMC13323344; doi:10.1038/s41467-026-72457-x)
Supplement: Supplementary file 5 — Supplementary Data 3 [file 41467_2026_72457_MOESM5_ESM.xlsx]

## Sheet: ePRS results
trait	effect size of rPRS	se of rPRS effect size	pvalue of rPRS effect size	effect size of ePRS	se of ePRS effect size	pvalue of ePRS effect size	race/ethnicity	model adjustment
AF	0.319061	0.0104533	1.31167e-204	0.530837	0.0149369	1.24569e-276	Multi	global_ePRS
AF	0.349873	0.0118635	3.70001e-191	0.265439	0.0482459	3.75951e-08	White	global_ePRS
AF	0.195419	0.0372714	1.57873e-07	-0.255971	0.293206	0.382659	Black or African American	global_ePRS
AF	0.230874	0.0323404	9.41044e-13	0.505931	0.0623936	5.11646e-16	Hispanic/Latino	global_ePRS
AF	0.319355	0.0983294	0.00116297	0.306466	0.0984352	0.0018496	Asian	global_ePRS
CAD	0.581738	0.0239515	2.61487e-130	0.400812	0.0144137	3.48825e-170	Multi	global_ePRS
CAD	0.78041	0.0359373	1.45311e-104	0.124563	0.0913741	0.172813	White	global_ePRS
CAD	0.287931	0.0456214	2.76696e-10	0.293799	0.189611	0.121267	Black or African American	global_ePRS
CAD	0.544666	0.0559431	2.11577e-22	-0.111061	0.105219	0.291186	Hispanic/Latino	global_ePRS
CAD	0.869459	0.263146	0.000952848	0.484824	0.144299	0.000779801	Asian	global_ePRS
CKD	0.149075	0.0116397	1.48999e-37	0.186719	0.0139874	1.19879e-40	Multi	global_ePRS
CKD	0.1996	0.0153335	9.76542e-39	-0.0536679	0.0607534	0.377035	White	global_ePRS
CKD	0.0983331	0.0283583	0.000525279	0.209933	0.129534	0.105087	Black or African American	global_ePRS
CKD	0.0578402	0.0274254	0.0349441	0.160254	0.0377264	2.15883e-05	Hispanic/Latino	global_ePRS
CKD	0.0339826	0.116355	0.770242	0.131401	0.170238	0.440191	Asian	global_ePRS
HF	0.0706013	0.0132316	9.51087e-08	0.147857	0.0143283	5.76743e-25	Multi	global_ePRS
HF	0.0612278	0.0172739	0.00039331	-0.104909	0.323576	0.745773	White	global_ePRS
HF	0.0714177	0.0285162	0.0122638	0.315697	0.15176	0.0375037	Black or African American	global_ePRS
HF	0.126046	0.0352229	0.000345531	0.28213	0.0622664	5.87022e-06	Hispanic/Latino	global_ePRS
HF	0.148452	0.144497	0.304246	0.0750525	0.2071	0.717056	Asian	global_ePRS
HTN	0.180104	0.00579609	5.51826e-212	0.0448063	0.00559589	1.17544e-15	Multi	global_ePRS
HTN	0.232121	0.00783783	9.44343e-193	0.30655	0.0627479	1.03208e-06	White	global_ePRS
HTN	0.0776141	0.0124472	4.505e-10	0.106011	0.0624617	0.0896544	Black or African American	global_ePRS
HTN	0.167781	0.0144059	2.38492e-31	0.418654	0.0269713	2.45353e-54	Hispanic/Latino	global_ePRS
HTN	0.266541	0.0555445	1.59706e-06	0.210438	0.2416	0.383743	Asian	global_ePRS
T2DM	0.378802	0.0171939	1.44511e-107	-0.0168481	0.00906901	0.063202	Multi	global_ePRS
T2DM	0.499026	0.0231189	2.47273e-103	0.35494	0.160175	0.0266952	White	global_ePRS
T2DM	0.329827	0.0432353	2.37235e-14	0.172634	0.104078	0.0971772	Black or African American	global_ePRS
T2DM	0.142175	0.0377615	0.0001665	-0.0717279	0.0413535	0.0828285	Hispanic/Latino	global_ePRS
T2DM	0.446748	0.167175	0.00753255	0.151426	0.156145	0.332158	Asian	global_ePRS

## Sheet: PRS results
trait	effect size of PRS	se of PRS effect size	pvalue of PRS effect size	race/ethnicity	model adjustment
AF	0.322717	0.0103426	9.82559e-214	Multi	PC
AF	0.323545	0.0103375	4.92391e-215	Multi	gaProp
AF	0.321568	0.0103058	9.82559e-214	Multi	PC_adj
AF	0.34993	0.0118799	1.06937e-190	White	PC
AF	0.350092	0.0118688	3.15042e-191	White	gaProp
AF	0.348684	0.0118376	1.06937e-190	White	PC_adj
AF	0.196903	0.0371467	1.15373e-07	Black or African American	PC
AF	0.195216	0.0371983	1.53772e-07	Black or African American	gaProp
AF	0.196202	0.0370145	1.15373e-07	Black or African American	PC_adj
AF	0.216441	0.0327775	4.02037e-11	Hispanic/Latino	PC
AF	0.229089	0.0325734	2.02121e-12	Hispanic/Latino	gaProp
AF	0.21567	0.0326608	4.02037e-11	Hispanic/Latino	PC_adj
AF	0.316061	0.0988513	0.00138702	Asian	PC
AF	0.322664	0.0985481	0.0010597	Asian	gaProp
AF	0.314935	0.0984992	0.00138702	Asian	PC_adj
CAD	0.583245	0.0259165	3.72444e-112	Multi	PC
CAD	0.584156	0.0242402	2.5833e-128	Multi	gaProp
CAD	0.283097	0.0125794	3.72444e-112	Multi	PC_adj
CAD	0.818231	0.0363488	3.27237e-112	White	PC
CAD	0.815089	0.0362141	3.50427e-112	White	gaProp
CAD	0.397155	0.0176431	3.27237e-112	White	PC_adj
CAD	0.274528	0.0479769	1.05226e-08	Black or African American	PC
CAD	0.281243	0.0457809	8.08542e-10	Black or African American	gaProp
CAD	0.133251	0.0232872	1.05226e-08	Black or African American	PC_adj
CAD	0.465322	0.0717238	8.71604e-11	Hispanic/Latino	PC
CAD	0.514236	0.0571117	2.17574e-19	Hispanic/Latino	gaProp
CAD	0.225859	0.0348135	8.71604e-11	Hispanic/Latino	PC_adj
CAD	0.880064	0.276169	0.00143912	Asian	PC
CAD	0.812683	0.26006	0.00177812	Asian	gaProp
CAD	0.427168	0.134048	0.00143912	Asian	PC_adj
CKD	0.14746	0.0119687	7.03202e-35	Multi	PC
CKD	0.152376	0.0117115	1.06272e-38	Multi	gaProp
CKD	0.131599	0.0106813	7.03202e-35	Multi	PC_adj
CKD	0.191312	0.0154519	3.30408e-35	White	PC
CKD	0.190866	0.0154044	2.94832e-35	White	gaProp
CKD	0.170734	0.0137898	3.30408e-35	White	PC_adj
CKD	0.0930972	0.0284417	0.00106312	Black or African American	PC
CKD	0.0995085	0.028369	0.00045209	Black or African American	gaProp
CKD	0.0830833	0.0253824	0.00106312	Black or African American	PC_adj
CKD	0.0371027	0.0305	0.223801	Hispanic/Latino	PC
CKD	0.0611655	0.0275414	0.0263606	Hispanic/Latino	gaProp
CKD	0.0331118	0.0272193	0.223801	Hispanic/Latino	PC_adj
CKD	0.0184707	0.118128	0.875748	Asian	PC
CKD	0.0284523	0.116783	0.807515	Asian	gaProp
CKD	0.0164839	0.105422	0.875748	Asian	PC_adj
HF	0.0648807	0.0132874	1.04551e-06	Multi	PC
HF	0.0698695	0.0132312	1.28721e-07	Multi	gaProp
HF	0.0596707	0.0122204	1.04551e-06	Multi	PC_adj
HF	0.0613145	0.0172876	0.000390045	White	PC
HF	0.0610599	0.0172761	0.000408783	White	gaProp
HF	0.0563909	0.0158994	0.000390045	White	PC_adj
HF	0.069192	0.0286746	0.0158214	Black or African American	PC
HF	0.0705482	0.0285182	0.0133685	Black or African American	gaProp
HF	0.0636358	0.026372	0.0158214	Black or African American	PC_adj
HF	0.109332	0.036141	0.00248504	Hispanic/Latino	PC
HF	0.127134	0.0352638	0.000311889	Hispanic/Latino	gaProp
HF	0.100553	0.0332388	0.00248504	Hispanic/Latino	PC_adj
HF	0.0917361	0.146519	0.531246	Asian	PC
HF	0.143795	0.145115	0.32173	Asian	gaProp
HF	0.0843696	0.134753	0.531246	Asian	PC_adj
HTN	0.185797	0.00583877	3.28242e-222	Multi	PC
HTN	0.18307	0.00580807	4.61966e-218	Multi	gaProp
HTN	0.154772	0.00486378	3.28242e-222	Multi	PC_adj
HTN	0.232066	0.0078486	3.86934e-192	White	PC
HTN	0.232945	0.00784542	9.79968e-194	White	gaProp
HTN	0.193315	0.006538	3.86934e-192	White	PC_adj
HTN	0.0853205	0.0125991	1.27042e-11	Black or African American	PC
HTN	0.0787805	0.0124573	2.54823e-10	Black or African American	gaProp
HTN	0.0710732	0.0104952	1.27042e-11	Black or African American	PC_adj
HTN	0.172502	0.0146601	5.78882e-32	Hispanic/Latino	PC
HTN	0.173154	0.0144444	4.12629e-33	Hispanic/Latino	gaProp
HTN	0.143697	0.012212	5.78882e-32	Hispanic/Latino	PC_adj
HTN	0.273235	0.0562239	1.1753e-06	Asian	PC
HTN	0.268554	0.0554868	1.29868e-06	Asian	gaProp
HTN	0.227608	0.0468354	1.1753e-06	Asian	PC_adj
T2DM	0.463061	0.0180955	1.98251e-144	Multi	PC
T2DM	0.389474	0.0172475	6.58664e-113	Multi	gaProp
T2DM	0.246122	0.00961798	1.98251e-144	Multi	PC_adj
T2DM	0.504159	0.0232343	2.10146e-104	White	PC
T2DM	0.506637	0.0231698	5.43673e-106	White	gaProp
T2DM	0.267967	0.0123493	2.10146e-104	White	PC_adj
T2DM	0.391126	0.0492401	1.96985e-15	Black or African American	PC
T2DM	0.329354	0.043589	4.15992e-14	Black or African American	gaProp
T2DM	0.207888	0.0261717	1.96985e-15	Black or African American	PC_adj
T2DM	0.427747	0.0420785	2.82784e-24	Hispanic/Latino	PC
T2DM	0.200635	0.0384783	1.84592e-07	Hispanic/Latino	gaProp
T2DM	0.227352	0.0223652	2.82784e-24	Hispanic/Latino	PC_adj
T2DM	0.517664	0.178027	0.00364003	Asian	PC
T2DM	0.469561	0.167289	0.00500229	Asian	gaProp
T2DM	0.275144	0.0946234	0.00364003	Asian	PC_adj
