# Supplementary material for: Admixture-informed polygenic risk reporting using the ePRS framework
Source: Nat Commun. 2026 Apr 30;17:5741. doi: 10.1038/s41467-026-72457-x (PMC13323344; doi:10.1038/s41467-026-72457-x)
Supplement: Supplementary file 8 — Source Data [file 41467_2026_72457_MOESM8_ESM.xlsx]

## Sheet: Source Fig1
BMI									BMI PRS									BMI ePRS									BMI rPRS
fill	y	x	density	scaled	ndensity	count	n		fill	y	x	density	scaled	ndensity	count	n		fill	y	x	density	scaled	ndensity	count	n		fill	y	x	density	scaled	ndensity	count	n
Asian American	0.00715136	17.0056	0.00715136	0.0612078	0.0612078	5.71394	799		Asian American	0	-3.3153	0	0	0	0	787		Asian American	0	-1.78149	0	0	0	0	799		Asian American	5.43323e-17	-1.81412	5.43323e-17	4.55186e-17	4.55186e-17	4.27596e-14	787
Asian American	0.0119499	17.3892	0.0119499	0.102278	0.102278	9.548	799		Asian American	6.37679e-17	-3.27806	6.37679e-17	5.2737e-17	5.2737e-17	5.01853e-14	787		Asian American	0	-1.77448	0	0	0	0	799		Asian American	4.49108e-17	-1.7769	4.49108e-17	3.76254e-17	3.76254e-17	3.53448e-14	787
Asian American	0.0175676	17.7729	0.0175676	0.150359	0.150359	14.0365	799		Asian American	5.02349e-16	-3.24082	5.02349e-16	4.1545e-16	4.1545e-16	3.95349e-13	787		Asian American	1.86964e-09	-1.76747	8.93685e-16	3.49555e-18	3.49555e-18	7.14054e-13	799		Asian American	6.23816e-17	-1.73968	6.23816e-17	5.2262e-17	5.2262e-17	4.90943e-14	787
Asian American	0.0234487	18.1565	0.0234487	0.200695	0.200695	18.7355	799		Asian American	1.85809e-14	-3.20358	1.85809e-14	1.53667e-14	1.53667e-14	1.46232e-11	787		Asian American	0	-1.76046	0	0	0	0	799		Asian American	1.99445e-18	-1.70247	1.99445e-18	1.67091e-18	1.67091e-18	1.56963e-15	787
Asian American	0.0294197	18.5402	0.0294197	0.2518	0.2518	23.5064	799		Asian American	5.87257e-13	-3.16635	5.87257e-13	4.8567e-13	4.8567e-13	4.62171e-10	787		Asian American	5.29656e-09	-1.75345	7.17226e-15	2.80535e-17	2.80535e-17	5.73063e-12	799		Asian American	2.08097e-17	-1.66525	2.08097e-17	1.7434e-17	1.7434e-17	1.63773e-14	787
Asian American	0.035753	18.9238	0.035753	0.306006	0.306006	28.5666	799		Asian American	1.5285e-11	-3.12911	1.5285e-11	1.26409e-11	1.26409e-11	1.20293e-08	787		Asian American	2.9722e-09	-1.74644	2.25852e-15	8.83396e-18	8.83396e-18	1.80456e-12	799		Asian American	4.13759e-17	-1.62803	4.13759e-17	3.46639e-17	3.46639e-17	3.25628e-14	787
Asian American	0.0429005	19.3075	0.0429005	0.367181	0.367181	34.2775	799		Asian American	3.10623e-10	-3.09187	3.10623e-10	2.5689e-10	2.5689e-10	2.4446e-07	787		Asian American	2.14642e-08	-1.73943	1.17788e-13	4.60713e-16	4.60713e-16	9.41122e-11	799		Asian American	7.32707e-17	-1.59081	7.32707e-17	6.13847e-17	6.13847e-17	5.7664e-14	787
Asian American	0.0512106	19.6911	0.0512106	0.438306	0.438306	40.9173	799		Asian American	4.85508e-09	-3.05463	4.85508e-09	4.01522e-09	4.01522e-09	3.82095e-06	787		Asian American	3.89542e-09	-1.73241	3.87952e-15	1.51743e-17	1.51743e-17	3.09974e-12	799		Asian American	1.76141e-15	-1.55359	1.76141e-15	1.47568e-15	1.47568e-15	1.38623e-12	787
Asian American	0.0609748	20.0747	0.0609748	0.521877	0.521877	48.7189	799		Asian American	6.26755e-08	-3.01739	6.26755e-08	5.18335e-08	5.18335e-08	4.93256e-05	787		Asian American	5.30639e-09	-1.7254	7.19892e-15	2.81578e-17	2.81578e-17	5.75194e-12	799		Asian American	6.65435e-14	-1.51637	6.65435e-14	5.57488e-14	5.57488e-14	5.23697e-11	787
Asian American	0.0722155	20.4584	0.0722155	0.618085	0.618085	57.7002	799		Asian American	6.07277e-07	-2.98015	6.07277e-07	5.02227e-07	5.02227e-07	0.000477927	787		Asian American	0	-1.71839	0	0	0	0	799		Asian American	1.86757e-12	-1.47915	1.86757e-12	1.56461e-12	1.56461e-12	1.46978e-09	787
Asian American	0.0842153	20.842	0.0842153	0.72079	0.72079	67.2881	799		Asian American	4.87086e-06	-2.94292	4.87086e-06	4.02827e-06	4.02827e-06	0.00383337	787		Asian American	3.48838e-09	-1.71138	3.11112e-15	1.21688e-17	1.21688e-17	2.48579e-12	799		Asian American	4.64524e-11	-1.44193	4.64524e-11	3.89169e-11	3.89169e-11	3.6558e-08	787
Asian American	0.0953314	21.2257	0.0953314	0.815932	0.815932	76.1698	799		Asian American	2.99557e-05	-2.90568	2.99557e-05	2.47738e-05	2.47738e-05	0.0235752	787		Asian American	4.32416e-09	-1.70437	4.7805e-15	1.86984e-17	1.86984e-17	3.81962e-12	799		Asian American	8.31926e-10	-1.40471	8.31926e-10	6.96971e-10	6.96971e-10	6.54726e-07	787
Asian American	0.103903	21.6093	0.103903	0.889291	0.889291	83.0181	799		Asian American	0.000147587	-2.86844	0.000147587	0.000122057	0.000122057	0.116151	787		Asian American	0	-1.69736	0	0	0	0	799		Asian American	1.24545e-08	-1.3675	1.24545e-08	1.04342e-08	1.04342e-08	9.80172e-06	787
Asian American	0.109417	21.993	0.109417	0.936489	0.936489	87.4242	799		Asian American	0.000574722	-2.8312	0.000574722	0.000475303	0.000475303	0.452306	787		Asian American	7.23607e-09	-1.69035	1.33867e-14	5.23607e-17	5.23607e-17	1.0696e-11	799		Asian American	1.42468e-07	-1.33028	1.42468e-07	1.19357e-07	1.19357e-07	0.000112123	787
Asian American	0.112837	22.3766	0.112837	0.96576	0.96576	90.1568	799		Asian American	0.0017764	-2.79396	0.0017764	0.00146911	0.00146911	1.39803	787		Asian American	1.31376e-09	-1.68334	4.41267e-16	1.72597e-18	1.72597e-18	3.52573e-13	799		Asian American	1.29531e-06	-1.29306	1.29531e-06	1.08519e-06	1.08519e-06	0.00101941	787
Asian American	0.115264	22.7602	0.115264	0.986537	0.986537	92.0963	799		Asian American	0.00441613	-2.75672	0.00441613	0.0036522	0.0036522	3.47549	787		Asian American	1	-1.67633	255.664	1	1	204275	799		Asian American	9.3904e-06	-1.25584	9.3904e-06	7.86709e-06	7.86709e-06	0.00739025	787
Asian American	0.116819	23.1439	0.116819	0.999844	0.999844	93.3386	799		Asian American	0.00884237	-2.71949	0.00884237	0.00731277	0.00731277	6.95894	787		Asian American	0.29915	-1.66932	22.8795	0.0894907	0.0894907	18280.7	799		Asian American	5.28337e-05	-1.21862	5.28337e-05	4.4263e-05	4.4263e-05	0.0415801	787
Asian American	0.116837	23.5275	0.116837	1	1	93.3532	799		Asian American	0.0145894	-2.68225	0.0145894	0.0120656	0.0120656	11.4818	787		Asian American	0.146285	-1.66231	5.471	0.0213992	0.0213992	4371.33	799		Asian American	0.000241486	-1.1814	0.000241486	0.000202312	0.000202312	0.19005	787
Asian American	0.11487	23.9112	0.11487	0.983159	0.983159	91.781	799		Asian American	0.0204014	-2.64501	0.0204014	0.0168722	0.0168722	16.0559	787		Asian American	0	-1.6553	0	0	0	0	799		Asian American	0.000862087	-1.14418	0.000862087	0.000722239	0.000722239	0.678462	787
Asian American	0.111422	24.2948	0.111422	0.953647	0.953647	89.0259	799		Asian American	0.0255215	-2.60777	0.0255215	0.0211066	0.0211066	20.0854	787		Asian American	0	-1.64829	0	0	0	0	799		Asian American	0.00247897	-1.10696	0.00247897	0.00207683	0.00207683	1.95095	787
Asian American	0.107466	24.6785	0.107466	0.919793	0.919793	85.8656	799		Asian American	0.0309278	-2.57053	0.0309278	0.0255777	0.0255777	24.3402	787		Asian American	0.064324	-1.64128	1.05783	0.00413757	0.00413757	845.204	799		Asian American	0.00570464	-1.06974	0.00570464	0.00477923	0.00477923	4.48955	787
Asian American	0.103792	25.0621	0.103792	0.888341	0.888341	82.9295	799		Asian American	0.0391434	-2.53329	0.0391434	0.0323722	0.0323722	30.8059	787		Asian American	2.37726e-09	-1.63427	1.44484e-15	5.65135e-18	5.65135e-18	1.15443e-12	799		Asian American	0.0106824	-1.03252	0.0106824	0.00894952	0.00894952	8.40706	787
Asian American	0.100535	25.4457	0.100535	0.860467	0.860467	80.3273	799		Asian American	0.0524867	-2.49606	0.0524867	0.0434072	0.0434072	41.307	787		Asian American	1.85034e-09	-1.62725	8.75327e-16	3.42375e-18	3.42375e-18	6.99387e-13	799		Asian American	0.0166115	-0.995306	0.0166115	0.0139168	0.0139168	13.0732	787
Asian American	0.0971032	25.8294	0.0971032	0.831096	0.831096	77.5854	799		Asian American	0.070791	-2.45882	0.070791	0.0585452	0.0585452	55.7125	787		Asian American	0	-1.62024	0	0	0	0	799		Asian American	0.022258	-0.958087	0.022258	0.0186473	0.0186473	17.5171	787
Asian American	0.0923838	26.213	0.0923838	0.790704	0.790704	73.8147	799		Asian American	0.0910367	-2.42158	0.0910367	0.0752886	0.0752886	71.6458	787		Asian American	3.21838e-09	-1.61323	2.64815e-15	1.03579e-17	1.03579e-17	2.11587e-12	799		Asian American	0.0273407	-0.920868	0.0273407	0.0229055	0.0229055	21.5171	787
Asian American	0.0852572	26.5967	0.0852572	0.729708	0.729708	68.1205	799		Asian American	0.109417	-2.38434	0.109417	0.0904891	0.0904891	86.1108	787		Asian American	4.80968e-09	-1.60622	5.91426e-15	2.3133e-17	2.3133e-17	4.7255e-12	799		Asian American	0.0334554	-0.883649	0.0334554	0.0280283	0.0280283	26.3294	787
Asian American	0.0755402	26.9803	0.0755402	0.646541	0.646541	60.3566	799		Asian American	0.125409	-2.3471	0.125409	0.103715	0.103715	98.6972	787		Asian American	8.26316e-09	-1.59921	1.74567e-14	6.82798e-17	6.82798e-17	1.39479e-11	799		Asian American	0.0433979	-0.84643	0.0433979	0.0363579	0.0363579	34.1542	787
Asian American	0.0644564	27.364	0.0644564	0.551675	0.551675	51.5006	799		Asian American	0.144776	-2.30986	0.144776	0.119732	0.119732	113.939	787		Asian American	4.38536e-10	-1.5922	4.91676e-17	1.92314e-19	1.92314e-19	3.92849e-14	799		Asian American	0.0589361	-0.809211	0.0589361	0.0493755	0.0493755	46.3827	787
Asian American	0.0542542	27.7476	0.0542542	0.464356	0.464356	43.3491	799		Asian American	0.178891	-2.27263	0.178891	0.147945	0.147945	140.787	787		Asian American	0.0761441	-1.58519	1.48232	0.00579793	0.00579793	1184.37	799		Asian American	0.0791583	-0.771992	0.0791583	0.0663173	0.0663173	62.2976	787
Asian American	0.0467768	28.1312	0.0467768	0.400358	0.400358	37.3747	799		Asian American	0.238862	-2.23539	0.238862	0.197542	0.197542	187.984	787		Asian American	0.0847462	-1.57818	1.83616	0.00718192	0.00718192	1467.09	799		Asian American	0.100516	-0.734773	0.100516	0.0842099	0.0842099	79.1057	787
Asian American	0.0423434	28.5149	0.0423434	0.362413	0.362413	33.8324	799		Asian American	0.325403	-2.19815	0.325403	0.269113	0.269113	256.092	787		Asian American	1.18549e-08	-1.57117	3.59309e-14	1.4054e-16	1.4054e-16	2.87088e-11	799		Asian American	0.119639	-0.697554	0.119639	0.100231	0.100231	94.1561	787
Asian American	0.0395664	28.8985	0.0395664	0.338645	0.338645	31.6136	799		Asian American	0.425325	-2.16091	0.425325	0.35175	0.35175	334.731	787		Asian American	0.0265243	-1.56416	0.179869	0.000703539	0.000703539	143.715	799		Asian American	0.137101	-0.660335	0.137101	0.11486	0.11486	107.898	787
Asian American	0.0366938	29.2822	0.0366938	0.314058	0.314058	29.3183	799		Asian American	0.520047	-2.12367	0.520047	0.430086	0.430086	409.277	787		Asian American	5.91731e-09	-1.55715	8.95196e-15	3.50146e-17	3.50146e-17	7.15261e-12	799		Asian American	0.159877	-0.623116	0.159877	0.133942	0.133942	125.823	787
Asian American	0.0327593	29.6658	0.0327593	0.280384	0.280384	26.1747	799		Asian American	0.601475	-2.08643	0.601475	0.497428	0.497428	473.36	787		Asian American	2.08767e-09	-1.55014	1.11427e-15	4.35835e-18	4.35835e-18	8.90303e-13	799		Asian American	0.200246	-0.585897	0.200246	0.167762	0.167762	157.593	787
Asian American	0.0280018	30.0495	0.0280018	0.239664	0.239664	22.3734	799		Asian American	0.675932	-2.04919	0.675932	0.559005	0.559005	531.958	787		Asian American	0	-1.54313	0	0	0	0	799		Asian American	0.267517	-0.548678	0.267517	0.224121	0.224121	210.536	787
Asian American	0.0233311	30.4331	0.0233311	0.199689	0.199689	18.6416	799		Asian American	0.751774	-2.01196	0.751774	0.621728	0.621728	591.646	787		Asian American	0	-1.53612	0	0	0	0	799		Asian American	0.359356	-0.511459	0.359356	0.301062	0.301062	282.813	787
Asian American	0.0194827	30.8167	0.0194827	0.16675	0.16675	15.5666	799		Asian American	0.827836	-1.97472	0.827836	0.684632	0.684632	651.507	787		Asian American	0	-1.5291	0	0	0	0	799		Asian American	0.459719	-0.47424	0.459719	0.385143	0.385143	361.799	787
Asian American	0.0165814	31.2004	0.0165814	0.141918	0.141918	13.2485	799		Asian American	0.894849	-1.93748	0.894849	0.740053	0.740053	704.246	787		Asian American	1.62719e-08	-1.52209	6.76932e-14	2.64775e-16	2.64775e-16	5.40869e-11	799		Asian American	0.551667	-0.437021	0.551667	0.462176	0.462176	434.162	787
Asian American	0.0143155	31.584	0.0143155	0.122525	0.122525	11.4381	799		Asian American	0.945782	-1.90024	0.945782	0.782175	0.782175	744.33	787		Asian American	0	-1.51508	0	0	0	0	799		Asian American	0.630751	-0.399802	0.630751	0.528431	0.528431	496.401	787
Asian American	0.0124462	31.9677	0.0124462	0.106525	0.106525	9.94449	799		Asian American	0.984089	-1.863	0.984089	0.813856	0.813856	774.478	787		Asian American	0.0390224	-1.50807	0.38931	0.00152274	0.00152274	311.059	799		Asian American	0.704729	-0.362583	0.704729	0.590408	0.590408	554.622	787
Asian American	0.0109329	32.3513	0.0109329	0.0935733	0.0935733	8.73537	799		Asian American	1.02007	-1.82576	1.02007	0.843612	0.843612	802.794	787		Asian American	0.0911358	-1.50106	2.12347	0.00830573	0.00830573	1696.66	799		Asian American	0.780377	-0.325364	0.780377	0.653784	0.653784	614.157	787
Asian American	0.00966654	32.735	0.00966654	0.0827349	0.0827349	7.72356	799		Asian American	1.06138	-1.78853	1.06138	0.877775	0.877775	835.304	787		Asian American	3.59007e-09	-1.49405	3.29514e-15	1.28886e-17	1.28886e-17	2.63282e-12	799		Asian American	0.85493	-0.288146	0.85493	0.716243	0.716243	672.83	787
Asian American	0.0083557	33.1186	0.0083557	0.0715156	0.0715156	6.67621	799		Asian American	1.10708	-1.75129	1.10708	0.915568	0.915568	871.269	787		Asian American	4.32513e-09	-1.48704	4.78263e-15	1.87067e-17	1.87067e-17	3.82132e-12	799		Asian American	0.919677	-0.250927	0.919677	0.770487	0.770487	723.786	787
Asian American	0.00681403	33.5022	0.00681403	0.0583206	0.0583206	5.44441	799		Asian American	1.15119	-1.71405	1.15119	0.952054	0.952054	905.989	787		Asian American	9.11001e-09	-1.48003	2.12181e-14	8.29923e-17	8.29923e-17	1.69533e-11	799		Asian American	0.969741	-0.213708	0.969741	0.81243	0.81243	763.186	787
Asian American	0.00524067	33.8859	0.00524067	0.0448544	0.0448544	4.1873	799		Asian American	1.18774	-1.67681	1.18774	0.982281	0.982281	934.754	787		Asian American	0	-1.47302	0	0	0	0	799		Asian American	1.0089	-0.176489	1.0089	0.84524	0.84524	794.008	787
Asian American	0.00404403	34.2695	0.00404403	0.0346124	0.0346124	3.23118	799		Asian American	1.20917	-1.63957	1.20917	1	1	951.616	787		Asian American	4.14035e-09	-1.46601	4.38271e-15	1.71425e-17	1.71425e-17	3.50179e-12	799		Asian American	1.0451	-0.13927	1.0451	0.875561	0.875561	822.491	787
Asian American	0.00339716	34.6532	0.00339716	0.0290759	0.0290759	2.71433	799		Asian American	1.20559	-1.60233	1.20559	0.997042	0.997042	948.801	787		Asian American	3.46431e-09	-1.459	3.06833e-15	1.20014e-17	1.20014e-17	2.45159e-12	799		Asian American	1.08232	-0.102051	1.08232	0.906747	0.906747	851.786	787
Asian American	0.00309977	35.0368	0.00309977	0.0265306	0.0265306	2.47672	799		Asian American	1.16928	-1.5651	1.16928	0.967014	0.967014	920.225	787		Asian American	0	-1.45199	0	0	0	0	799		Asian American	1.11887	-0.0648317	1.11887	0.937364	0.937364	880.548	787
Asian American	0.00281285	35.4205	0.00281285	0.0240749	0.0240749	2.24746	799		Asian American	1.10513	-1.52786	1.10513	0.913961	0.913961	869.739	787		Asian American	1.69598e-09	-1.44498	7.35378e-16	2.87635e-18	2.87635e-18	5.87567e-13	799		Asian American	1.15215	-0.0276128	1.15215	0.965252	0.965252	906.746	787
Asian American	0.00238542	35.8041	0.00238542	0.0204165	0.0204165	1.90595	799		Asian American	1.02862	-1.49062	1.02862	0.850688	0.850688	809.528	787		Asian American	4.16223e-09	-1.43797	4.42915e-15	1.73241e-17	1.73241e-17	3.53889e-12	799		Asian American	1.1795	0.00960617	1.1795	0.988159	0.988159	928.265	787
Asian American	0.00190979	36.1877	0.00190979	0.0163457	0.0163457	1.52592	799		Asian American	0.956943	-1.45338	0.956943	0.791406	0.791406	753.115	787		Asian American	0	-1.43095	0	0	0	0	799		Asian American	1.19363	0.0468251	1.19363	1	1	939.387	787
Asian American	0.00156058	36.5714	0.00156058	0.0133568	0.0133568	1.2469	799		Asian American	0.89629	-1.41614	0.89629	0.741245	0.741245	705.38	787		Asian American	7.55784e-09	-1.42394	1.46037e-14	5.71209e-17	5.71209e-17	1.16684e-11	799		Asian American	1.18314	0.0840441	1.18314	0.991209	0.991209	931.13	787
Asian American	0.00143054	36.955	0.00143054	0.0122439	0.0122439	1.143	799		Asian American	0.839225	-1.3789	0.839225	0.694052	0.694052	660.47	787		Asian American	4.15203e-09	-1.41693	4.40746e-15	1.72393e-17	1.72393e-17	3.52156e-12	799		Asian American	1.14155	0.121263	1.14155	0.956364	0.956364	898.396	787
Asian American	0.00147189	37.3387	0.00147189	0.0125978	0.0125978	1.17604	799		Asian American	0.774325	-1.34167	0.774325	0.640378	0.640378	609.393	787		Asian American	4.54422e-09	-1.40992	5.27944e-15	2.065e-17	2.065e-17	4.21828e-12	799		Asian American	1.0759	0.158482	1.0759	0.901365	0.901365	846.731	787
Asian American	0.00156168	37.7223	0.00156168	0.0133663	0.0133663	1.24778	799		Asian American	0.697406	-1.30443	0.697406	0.576765	0.576765	548.858	787		Asian American	6.83843e-09	-1.40291	1.19559e-14	4.67641e-17	4.67641e-17	9.55275e-12	799		Asian American	1.0026	0.195701	1.0026	0.839959	0.839959	789.047	787
Asian American	0.00158611	38.1059	0.00158611	0.0135754	0.0135754	1.2673	799		Asian American	0.613294	-1.26719	0.613294	0.507203	0.507203	482.662	787		Asian American	4.54977e-09	-1.3959	5.29235e-15	2.07004e-17	2.07004e-17	4.22859e-12	799		Asian American	0.936316	0.23292	0.936316	0.784427	0.784427	736.881	787
Asian American	0.00150232	38.4896	0.00150232	0.0128582	0.0128582	1.20035	799		Asian American	0.527946	-1.22995	0.527946	0.436619	0.436619	415.493	787		Asian American	0	-1.38889	0	0	0	0	799		Asian American	0.878904	0.270139	0.878904	0.736329	0.736329	691.698	787
Asian American	0.00134133	38.8732	0.00134133	0.0114803	0.0114803	1.07172	799		Asian American	0.445	-1.19271	0.445	0.368022	0.368022	350.215	787		Asian American	5.10372e-09	-1.38188	6.65951e-15	2.60479e-17	2.60479e-17	5.32095e-12	799		Asian American	0.820105	0.307358	0.820105	0.687067	0.687067	645.422	787
Asian American	0.00115916	39.2569	0.00115916	0.00992111	0.00992111	0.926167	799		Asian American	0.367838	-1.15547	0.367838	0.304207	0.304207	289.489	787		Asian American	5.40077e-09	-1.37487	7.45727e-15	2.91683e-17	2.91683e-17	5.95836e-12	799		Asian American	0.749822	0.344577	0.749822	0.628186	0.628186	590.11	787
Asian American	0.000978408	39.6405	0.000978408	0.00837409	0.00837409	0.781748	799		Asian American	0.300896	-1.11824	0.300896	0.248845	0.248845	236.805	787		Asian American	6.40454e-09	-1.36786	1.04868e-14	4.10181e-17	4.10181e-17	8.37899e-12	799		Asian American	0.66791	0.381796	0.66791	0.559562	0.559562	525.645	787
Asian American	0.000785453	40.0242	0.000785453	0.00672261	0.00672261	0.627577	799		Asian American	0.246928	-1.081	0.246928	0.204213	0.204213	194.332	787		Asian American	1.02251e-09	-1.36085	2.67302e-16	1.04552e-18	1.04552e-18	2.13574e-13	799		Asian American	0.581634	0.419015	0.581634	0.487281	0.487281	457.746	787
Asian American	0.000584198	40.4078	0.000584198	0.00500009	0.00500009	0.466774	799		Asian American	0.205073	-1.04376	0.205073	0.169598	0.169598	161.392	787		Asian American	1.15018e-08	-1.35384	3.38223e-14	1.32292e-16	1.32292e-16	2.7024e-11	799		Asian American	0.496993	0.456234	0.496993	0.416371	0.416371	391.134	787
Asian American	0.000428797	40.7914	0.000428797	0.00367003	0.00367003	0.342609	799		Asian American	0.170859	-1.00652	0.170859	0.141303	0.141303	134.466	787		Asian American	6.40538e-09	-1.34683	1.04896e-14	4.10289e-17	4.10289e-17	8.38118e-12	799		Asian American	0.416698	0.493453	0.416698	0.349101	0.349101	327.941	787
Asian American	0.000383595	41.1751	0.000383595	0.00328315	0.00328315	0.306493	799		Asian American	0.13993	-0.969282	0.13993	0.115724	0.115724	110.125	787		Asian American	3.24415e-09	-1.33982	2.69073e-15	1.05245e-17	1.05245e-17	2.14989e-12	799		Asian American	0.343861	0.530672	0.343861	0.28808	0.28808	270.619	787
Asian American	0.000457014	41.5587	0.000457014	0.00391154	0.00391154	0.365154	799		Asian American	0.110187	-0.932043	0.110187	0.0911264	0.0911264	86.7173	787		Asian American	0	-1.33281	0	0	0	0	799		Asian American	0.282288	0.567891	0.282288	0.236495	0.236495	222.161	787
Asian American	0.000573972	41.9424	0.000573972	0.00491257	0.00491257	0.458604	799		Asian American	0.0821438	-0.894805	0.0821438	0.0679341	0.0679341	64.6472	787		Asian American	6.61053e-09	-1.32579	1.11723e-14	4.36992e-17	4.36992e-17	8.92665e-12	799		Asian American	0.233582	0.60511	0.233582	0.19569	0.19569	183.829	787
Asian American	0.000626356	42.326	0.000626356	0.00536092	0.00536092	0.500459	799		Asian American	0.0574198	-0.857567	0.0574198	0.047487	0.047487	45.1894	787		Asian American	0	-1.31878	0	0	0	0	799		Asian American	0.195128	0.642328	0.195128	0.163475	0.163475	153.566	787
Asian American	0.000557025	42.7097	0.000557025	0.00476752	0.00476752	0.445063	799		Asian American	0.0375719	-0.820328	0.0375719	0.0310725	0.0310725	29.5691	787		Asian American	5.15331e-09	-1.31177	6.78957e-15	2.65567e-17	2.65567e-17	5.42486e-12	799		Asian American	0.161956	0.679547	0.161956	0.135684	0.135684	127.46	787
Asian American	0.000396527	43.0933	0.000396527	0.00339384	0.00339384	0.316825	799		Asian American	0.0234658	-0.78309	0.0234658	0.0194065	0.0194065	18.4676	787		Asian American	1.27171e-09	-1.30476	4.13474e-16	1.61726e-18	1.61726e-18	3.30365e-13	799		Asian American	0.130492	0.716766	0.130492	0.109324	0.109324	102.697	787
Asian American	0.00022518	43.4769	0.00022518	0.00192729	0.00192729	0.179919	799		Asian American	0.0143686	-0.745852	0.0143686	0.011883	0.011883	11.3081	787		Asian American	0	-1.29775	0	0	0	0	799		Asian American	0.100165	0.753985	0.100165	0.0839166	0.0839166	78.8302	787
Asian American	0.00010159	43.8606	0.00010159	0.000869495	0.000869495	0.0811701	799		Asian American	0.00868582	-0.708613	0.00868582	0.0071833	0.0071833	6.83574	787		Asian American	0	-1.29074	0	0	0	0	799		Asian American	0.0724606	0.791204	0.0724606	0.060706	0.060706	57.0265	787
Asian American	3.67645e-05	44.2442	3.67645e-05	0.000314664	0.000314664	0.0293749	799		Asian American	0.0049128	-0.671375	0.0049128	0.00406296	0.00406296	3.86638	787		Asian American	0	-1.28373	0	0	0	0	799		Asian American	0.0490573	0.828423	0.0490573	0.0410992	0.0410992	38.6081	787
Asian American	1.05142e-05	44.6279	1.05142e-05	8.99898e-05	8.99898e-05	0.00840084	799		Asian American	0.00243028	-0.634136	0.00243028	0.00200988	0.00200988	1.91263	787		Asian American	0	-1.27672	0	0	0	0	799		Asian American	0.031244	0.865642	0.031244	0.0261756	0.0261756	24.589	787
Asian American	2.41125e-06	45.0115	2.41125e-06	2.06377e-05	2.06377e-05	0.00192659	799		Asian American	0.000997804	-0.596898	0.000997804	0.000825198	0.000825198	0.785272	787		Asian American	0	-1.26971	0	0	0	0	799		Asian American	0.0192397	0.902861	0.0192397	0.0161187	0.0161187	15.1417	787
Asian American	4.40574e-07	45.3952	4.40574e-07	3.77083e-06	3.77083e-06	0.000352019	799		Asian American	0.000328829	-0.55966	0.000328829	0.000271946	0.000271946	0.258788	787		Asian American	0	-1.2627	0	0	0	0	799		Asian American	0.0117974	0.94008	0.0117974	0.00988364	0.00988364	9.28456	787
Asian American	6.31151e-08	45.7788	6.31151e-08	5.40195e-07	5.40195e-07	5.04289e-05	799		Asian American	8.69592e-05	-0.522421	8.69592e-05	7.19165e-05	7.19165e-05	0.0684369	787		Asian American	1.03755e-08	-1.25569	2.75223e-14	1.0765e-16	1.0765e-16	2.19903e-11	799		Asian American	0.00712113	0.977299	0.00712113	0.00596594	0.00596594	5.60433	787
Asian American	7.43351e-09	46.1624	7.43351e-09	6.36226e-08	6.36226e-08	5.93937e-06	799		Asian American	1.78089e-05	-0.485183	1.78089e-05	1.47282e-05	1.47282e-05	0.0140156	787		Asian American	1.2037e-09	-1.24868	3.70428e-16	1.44889e-18	1.44889e-18	2.95972e-13	799		Asian American	0.00394092	1.01452	0.00394092	0.00330162	0.00330162	3.1015	787
Asian American	6.67251e-10	46.5461	6.67251e-10	5.71093e-09	5.71093e-09	5.33133e-07	799		Asian American	2.95984e-06	-0.447944	2.95984e-06	2.44783e-06	2.44783e-06	0.00232939	787		Asian American	6.41169e-09	-1.24167	1.05103e-14	4.11098e-17	4.11098e-17	8.39771e-12	799		Asian American	0.00187326	1.05174	0.00187326	0.00156938	0.00156938	1.47425	787
Asian American	5.01129e-11	46.9297	5.01129e-11	4.28911e-10	4.28911e-10	4.00402e-08	799		Asian American	3.77524e-07	-0.410706	3.77524e-07	3.12218e-07	3.12218e-07	0.000297112	787		Asian American	0	-1.23466	0	0	0	0	799		Asian American	0.000727472	1.08896	0.000727472	0.000609461	0.000609461	0.57252	787
Asian American	2.92226e-12	47.3134	2.92226e-12	2.50113e-11	2.50113e-11	2.33489e-09	799		Asian American	3.84234e-08	-0.373468	3.84234e-08	3.17767e-08	3.17767e-08	3.02392e-05	787		Asian American	2.52395e-09	-1.22764	1.62865e-15	6.3703e-18	6.3703e-18	1.30129e-12	799		Asian American	0.000226616	1.12617	0.000226616	0.000189854	0.000189854	0.178347	787
Asian American	1.33836e-13	47.697	1.33836e-13	1.14548e-12	1.14548e-12	1.06935e-10	799		Asian American	3.07594e-09	-0.336229	3.07594e-09	2.54385e-09	2.54385e-09	2.42077e-06	787		Asian American	0	-1.22063	0	0	0	0	799		Asian American	5.61349e-05	1.16339	5.61349e-05	4.70287e-05	4.70287e-05	0.0441782	787
Asian American	5.13638e-15	48.0807	5.13638e-15	4.39617e-14	4.39617e-14	4.10397e-12	799		Asian American	1.88402e-10	-0.298991	1.88402e-10	1.55811e-10	1.55811e-10	1.48273e-07	787		Asian American	2.51702e-09	-1.21362	1.61973e-15	6.3354e-18	6.3354e-18	1.29417e-12	799		Asian American	1.08469e-05	1.20061	1.08469e-05	9.08728e-06	9.08728e-06	0.00853647	787
Asian American	1.49589e-16	48.4643	1.49589e-16	1.28032e-15	1.28032e-15	1.19522e-13	799		Asian American	9.56122e-12	-0.261753	9.56122e-12	7.90727e-12	7.90727e-12	7.52468e-09	787		Asian American	2.75332e-10	-1.20661	1.93813e-17	7.58079e-20	7.58079e-20	1.54857e-14	799		Asian American	1.69128e-06	1.23783	1.69128e-06	1.41692e-06	1.41692e-06	0.00133104	787
Asian American	1.16303e-17	48.8479	1.16303e-17	9.95421e-17	9.95421e-17	9.29257e-15	799		Asian American	3.46609e-13	-0.224514	3.46609e-13	2.86651e-13	2.86651e-13	2.72781e-10	787		Asian American	0.0143375	-1.1996	0.0525552	0.000205564	0.000205564	41.9916	799		Asian American	2.00186e-07	1.27505	2.00186e-07	1.67712e-07	1.67712e-07	0.000157546	787
Asian American	6.93889e-18	49.2316	6.93889e-18	5.93893e-17	5.93893e-17	5.54418e-15	799		Asian American	1.12651e-14	-0.187276	1.12651e-14	9.31641e-15	9.31641e-15	8.86564e-12	787		Asian American	2.65919e-09	-1.19259	1.80787e-15	7.07129e-18	7.07129e-18	1.44449e-12	799		Asian American	1.95608e-08	1.31227	1.95608e-08	1.63877e-08	1.63877e-08	1.53944e-05	787
Asian American	1.02192e-17	49.6152	1.02192e-17	8.74655e-17	8.74655e-17	8.16518e-15	799		Asian American	2.89217e-16	-0.150037	2.89217e-16	2.39187e-16	2.39187e-16	2.27614e-13	787		Asian American	3.98557e-09	-1.18558	4.06115e-15	1.58847e-17	1.58847e-17	3.24486e-12	799		Asian American	1.45404e-09	1.34949	1.45404e-09	1.21817e-09	1.21817e-09	1.14433e-06	787
Asian American	0	49.9989	0	0	0	0	799		Asian American	0	-0.112799	0	0	0	0	787		Asian American	5.9992e-09	-1.17857	9.20143e-15	3.59904e-17	3.59904e-17	7.35194e-12	799		Asian American	8.61138e-11	1.38671	8.61138e-11	7.21444e-11	7.21444e-11	6.77715e-08	787
Asian American	2.3539e-18	50.3825	2.3539e-18	2.01468e-17	2.01468e-17	1.88077e-15	799		Asian American	0	-0.0755606	0	0	0	0	787		Asian American	0	-1.17156	0	0	0	0	799		Asian American	4.06724e-12	1.42393	4.06724e-12	3.40745e-12	3.40745e-12	3.20092e-09	787
Asian American	0	50.7662	0	0	0	0	799		Asian American	0	-0.0383222	0	0	0	0	787		Asian American	0	-1.16455	0	0	0	0	799		Asian American	1.43244e-13	1.46115	1.43244e-13	1.20007e-13	1.20007e-13	1.12733e-10	787
Asian American	0	51.1498	0	0	0	0	799		Asian American	0	-0.00108384	0	0	0	0	787		Asian American	1.01725e-09	-1.15754	2.64558e-16	1.03479e-18	1.03479e-18	2.11382e-13	799		Asian American	4.30586e-15	1.49836	4.30586e-15	3.60737e-15	3.60737e-15	3.38871e-12	787
Asian American	0	51.5334	0	0	0	0	799		Asian American	0	0.0361545	0	0	0	0	787		Asian American	1.58935e-09	-1.15053	6.45814e-16	2.52603e-18	2.52603e-18	5.16005e-13	799		Asian American	1.13728e-17	1.53558	1.13728e-17	9.52792e-18	9.52792e-18	8.95041e-15	787
Asian American	0	51.9171	0	0	0	0	799		Asian American	0	0.0733929	0	0	0	0	787		Asian American	5.15755e-09	-1.14352	6.80074e-15	2.66003e-17	2.66003e-17	5.43379e-12	799		Asian American	0	1.5728	0	0	0	0	787
Asian American	0	52.3007	0	0	0	0	799		Asian American	3.5904e-18	0.110631	3.5904e-18	2.96932e-18	2.96932e-18	2.82565e-15	787		Asian American	7.42233e-09	-1.13651	1.40848e-14	5.5091e-17	5.5091e-17	1.12537e-11	799		Asian American	0	1.61002	0	0	0	0	787
Asian American	0	52.6844	0	0	0	0	799		Asian American	0	0.14787	0	0	0	0	787		Asian American	3.71298e-09	-1.1295	3.52464e-15	1.37862e-17	1.37862e-17	2.81618e-12	799		Asian American	0	1.64724	0	0	0	0	787
Asian American	0	53.068	0	0	0	0	799		Asian American	0	0.185108	0	0	0	0	787		Asian American	0	-1.12248	0	0	0	0	799		Asian American	0	1.68446	0	0	0	0	787
Asian American	0	53.4517	0	0	0	0	799		Asian American	3.86697e-17	0.222346	3.86697e-17	3.19804e-17	3.19804e-17	3.0433e-14	787		Asian American	2.77715e-09	-1.11547	1.97182e-15	7.71256e-18	7.71256e-18	1.57548e-12	799		Asian American	4.96628e-18	1.72168	4.96628e-18	4.16065e-18	4.16065e-18	3.90846e-15	787
Asian American	0	53.8353	0	0	0	0	799		Asian American	1.87791e-17	0.259585	1.87791e-17	1.55306e-17	1.55306e-17	1.47792e-14	787		Asian American	0	-1.10846	0	0	0	0	799		Asian American	2.79223e-17	1.7589	2.79223e-17	2.33927e-17	2.33927e-17	2.19748e-14	787
Asian American	0	54.2189	0	0	0	0	799		Asian American	0	0.296823	0	0	0	0	787		Asian American	1.3307e-09	-1.10145	4.52722e-16	1.77077e-18	1.77077e-18	3.61725e-13	799		Asian American	0	1.79612	0	0	0	0	787
Asian American	0	54.6026	0	0	0	0	799		Asian American	0	0.334062	0	0	0	0	787		Asian American	1.76021e-09	-1.09444	7.92136e-16	3.09835e-18	3.09835e-18	6.32916e-13	799		Asian American	0	1.83334	0	0	0	0	787
Asian American	0	54.9862	0	0	0	0	799		Asian American	8.03033e-17	0.3713	8.03033e-17	6.6412e-17	6.6412e-17	6.31987e-14	787		Asian American	1.98675e-09	-1.08743	1.00915e-15	3.94717e-18	3.94717e-18	8.06309e-13	799		Asian American	7.24431e-17	1.87055	7.24431e-17	6.06914e-17	6.06914e-17	5.70127e-14	787
African American	0.002681	17.0056	0.002681	0.0399367	0.0399367	32.1988	12010		African American	2.92011e-11	-3.3153	2.92011e-11	2.52914e-11	2.52914e-11	3.49888e-07	11982		African American	0	-1.78149	0	0	0	0	12010		African American	7.98952e-05	-1.81412	7.98952e-05	6.83343e-05	6.83343e-05	0.957304	11982
African American	0.0040732	17.3892	0.0040732	0.0606753	0.0606753	48.9191	12010		African American	2.08867e-09	-3.27806	2.08867e-09	1.80902e-09	1.80902e-09	2.50265e-05	11982		African American	0	-1.77448	0	0	0	0	12010		African American	0.000303278	-1.7769	0.000303278	0.000259393	0.000259393	3.63388	11982
African American	0.00569659	17.7729	0.00569659	0.0848577	0.0848577	68.4161	12010		African American	7.8019e-08	-3.24082	7.8019e-08	6.7573e-08	6.7573e-08	0.000934824	11982		African American	0	-1.76747	0	0	0	0	12010		African American	0.000620404	-1.73968	0.000620404	0.000530631	0.000530631	7.43369	11982
African American	0.00750235	18.1565	0.00750235	0.111757	0.111757	90.1033	12010		African American	1.52517e-06	-3.20358	1.52517e-06	1.32097e-06	1.32097e-06	0.0182746	11982		African American	2.95445e-09	-1.76046	9.58231e-17	8.72876e-18	8.72876e-18	1.15084e-12	12010		African American	0.00068459	-1.70247	0.00068459	0.000585529	0.000585529	8.20275	11982
African American	0.00949551	18.5402	0.00949551	0.141447	0.141447	114.041	12010		African American	1.72148e-05	-3.16635	1.72148e-05	1.49099e-05	1.49099e-05	0.206268	11982		African American	0	-1.75345	0	0	0	0	12010		African American	0.000447854	-1.66525	0.000447854	0.000383049	0.000383049	5.36618	11982
African American	0.011728	18.9238	0.011728	0.174703	0.174703	140.854	12010		African American	0.000104944	-3.12911	0.000104944	9.08931e-05	9.08931e-05	1.25744	11982		African American	3.20853e-09	-1.74644	1.13013e-16	1.02947e-17	1.02947e-17	1.35729e-12	12010		African American	0.000341517	-1.62803	0.000341517	0.000292099	0.000292099	4.09206	11982
African American	0.0142412	19.3075	0.0142412	0.21214	0.21214	171.037	12010		African American	0.000349358	-3.09187	0.000349358	0.000302582	0.000302582	4.186	11982		African American	9.30175e-08	-1.73943	9.49832e-14	8.65225e-15	8.65225e-15	1.14075e-09	12010		African American	0.000552684	-1.59081	0.000552684	0.00047271	0.00047271	6.62226	11982
African American	0.0169951	19.6911	0.0169951	0.253162	0.253162	204.111	12010		African American	0.000640847	-3.05463	0.000640847	0.000555044	0.000555044	7.67863	11982		African American	3.99051e-06	-1.73241	1.74814e-10	1.59242e-11	1.59242e-11	2.09951e-06	12010		African American	0.000705478	-1.55359	0.000705478	0.000603394	0.000603394	8.45303	11982
African American	0.0198854	20.0747	0.0198854	0.296217	0.296217	238.823	12010		African American	0.000644468	-3.01739	0.000644468	0.00055818	0.00055818	7.72202	11982		African American	9.59671e-05	-1.7254	1.01103e-07	9.20969e-09	9.20969e-09	0.00121424	12010		African American	0.000503159	-1.51637	0.000503159	0.000430351	0.000430351	6.02885	11982
African American	0.0228002	20.4584	0.0228002	0.339637	0.339637	273.831	12010		African American	0.000356418	-2.98015	0.000356418	0.000308697	0.000308697	4.2706	11982		African American	0.00109859	-1.71839	1.32491e-05	1.2069e-06	1.2069e-06	0.159122	12010		African American	0.000194646	-1.47915	0.000194646	0.00016648	0.00016648	2.33225	11982
African American	0.0257021	20.842	0.0257021	0.382864	0.382864	308.682	12010		African American	0.000108188	-2.94292	0.000108188	9.37025e-05	9.37025e-05	1.29631	11982		African American	0.00609028	-1.71138	0.000407185	3.70915e-05	3.70915e-05	4.89029	12010		African American	5.73584e-05	-1.44193	5.73584e-05	4.90586e-05	4.90586e-05	0.687268	11982
African American	0.0286441	21.2257	0.0286441	0.426689	0.426689	344.016	12010		African American	1.821e-05	-2.90568	1.821e-05	1.57719e-05	1.57719e-05	0.218192	11982		African American	0.016656	-1.70437	0.00304551	0.000277423	0.000277423	36.5765	12010		African American	0.000112132	-1.40471	0.000112132	9.59066e-05	9.59066e-05	1.34357	11982
African American	0.0317037	21.6093	0.0317037	0.472265	0.472265	380.761	12010		African American	2.71096e-06	-2.86844	2.71096e-06	2.34799e-06	2.34799e-06	0.0324827	11982		African American	0.0226726	-1.69736	0.00564312	0.000514045	0.000514045	67.7738	12010		African American	0.000378268	-1.3675	0.000378268	0.000323532	0.000323532	4.53241	11982
African American	0.0349098	21.993	0.0349098	0.520025	0.520025	419.267	12010		African American	1.29746e-05	-2.8312	1.29746e-05	1.12374e-05	1.12374e-05	0.155462	11982		African American	0.0169646	-1.69035	0.00315941	0.000287798	0.000287798	37.9445	12010		African American	0.000800579	-1.33028	0.000800579	0.000684734	0.000684734	9.59253	11982
African American	0.0382481	22.3766	0.0382481	0.569752	0.569752	459.36	12010		African American	8.55326e-05	-2.79396	8.55326e-05	7.40806e-05	7.40806e-05	1.02485	11982		African American	0.0267996	-1.68334	0.00788452	0.000718221	0.000718221	94.6931	12010		African American	0.00131371	-1.29306	0.00131371	0.00112362	0.00112362	15.7409	11982
African American	0.0416962	22.7602	0.0416962	0.621115	0.621115	500.771	12010		African American	0.000309154	-2.75672	0.000309154	0.000267761	0.000267761	3.70428	11982		African American	0.0468572	-1.67633	0.0241029	0.0021956	0.0021956	289.476	12010		African American	0.00219666	-1.25584	0.00219666	0.0018788	0.0018788	26.3203	11982
African American	0.0452349	23.1439	0.0452349	0.673829	0.673829	543.271	12010		African American	0.000625916	-2.71949	0.000625916	0.000542112	0.000542112	7.49972	11982		African American	0.0440563	-1.66932	0.0213076	0.00194096	0.00194096	255.904	12010		African American	0.00341453	-1.21862	0.00341453	0.00292044	0.00292044	40.9129	11982
African American	0.0488031	23.5275	0.0488031	0.726981	0.726981	586.125	12010		African American	0.000756385	-2.68225	0.000756385	0.000655113	0.000655113	9.063	11982		African American	0.0220458	-1.66231	0.00533543	0.000486018	0.000486018	64.0785	12010		African American	0.00438579	-1.1814	0.00438579	0.00375116	0.00375116	52.5505	11982
African American	0.0522866	23.9112	0.0522866	0.778873	0.778873	627.963	12010		African American	0.000727306	-2.64501	0.000727306	0.000629927	0.000629927	8.71458	11982		African American	0.00578871	-1.6553	0.000367858	3.35091e-05	3.35091e-05	4.41798	12010		African American	0.00516476	-1.14418	0.00516476	0.00441741	0.00441741	61.8842	11982
African American	0.0555547	24.2948	0.0555547	0.827555	0.827555	667.212	12010		African American	0.000835821	-2.60777	0.000835821	0.000723913	0.000723913	10.0148	11982		African American	0.000776661	-1.64829	6.62187e-06	6.03202e-07	6.03202e-07	0.0795286	12010		African American	0.00657466	-1.10696	0.00657466	0.0056233	0.0056233	78.7775	11982
African American	0.0584942	24.6785	0.0584942	0.871343	0.871343	702.516	12010		African American	0.00102688	-2.57053	0.00102688	0.000889387	0.000889387	12.304	11982		African American	5.73993e-05	-1.64128	3.61685e-08	3.29468e-09	3.29468e-09	0.000434384	12010		African American	0.00914789	-1.06974	0.00914789	0.00782418	0.00782418	109.61	11982
African American	0.0610178	25.0621	0.0610178	0.908934	0.908934	732.824	12010		African American	0.00118853	-2.53329	0.00118853	0.0010294	0.0010294	14.2409	11982		African American	0.000104669	-1.63427	1.20268e-07	1.09555e-08	1.09555e-08	0.00144442	12010		African American	0.0125683	-1.03252	0.0125683	0.0107496	0.0107496	150.593	11982
African American	0.063066	25.4457	0.063066	0.939444	0.939444	757.422	12010		African American	0.0014356	-2.49606	0.0014356	0.00124339	0.00124339	17.2014	11982		African American	0.00115775	-1.62725	1.47145e-05	1.34038e-06	1.34038e-06	0.176721	12010		African American	0.0169439	-0.995306	0.0169439	0.0144921	0.0144921	203.022	11982
African American	0.0646573	25.8294	0.0646573	0.963149	0.963149	776.534	12010		African American	0.00207516	-2.45882	0.00207516	0.00179732	0.00179732	24.8646	11982		African American	0.00625912	-1.62024	0.000430074	3.91765e-05	3.91765e-05	5.16519	12010		African American	0.0235	-0.958087	0.0235	0.0200995	0.0200995	281.576	11982
African American	0.0658396	26.213	0.0658396	0.98076	0.98076	790.733	12010		African American	0.00352976	-2.42158	0.00352976	0.00305716	0.00305716	42.2936	11982		African American	0.016865	-1.61323	0.0031224	0.000284427	0.000284427	37.5001	12010		African American	0.0325983	-0.920868	0.0325983	0.0278813	0.0278813	390.593	11982
African American	0.0666315	26.5967	0.0666315	0.992558	0.992558	800.245	12010		African American	0.00532314	-2.38434	0.00532314	0.00461042	0.00461042	63.7818	11982		African American	0.0232024	-1.60622	0.00590996	0.000538353	0.000538353	70.9786	12010		African American	0.0433579	-0.883649	0.0433579	0.037084	0.037084	519.515	11982
African American	0.0670406	26.9803	0.0670406	0.998652	0.998652	805.158	12010		African American	0.00635464	-2.3471	0.00635464	0.00550382	0.00550382	76.1413	11982		African American	0.0228019	-1.59921	0.00570766	0.000519924	0.000519924	68.549	12010		African American	0.0560911	-0.84643	0.0560911	0.0479746	0.0479746	672.083	11982
African American	0.0671311	27.364	0.0671311	1	1	806.245	12010		African American	0.00743113	-2.30986	0.00743113	0.00643618	0.00643618	89.0398	11982		African American	0.030519	-1.5922	0.0102249	0.000931407	0.000931407	122.8	12010		African American	0.0737331	-0.809211	0.0737331	0.0630638	0.0630638	883.47	11982
African American	0.0670733	27.7476	0.0670733	0.999138	0.999138	805.55	12010		African American	0.00999155	-2.27263	0.00999155	0.00865378	0.00865378	119.719	11982		African American	0.0312329	-1.58519	0.0107088	0.000975492	0.000975492	128.613	12010		African American	0.0985391	-0.771992	0.0985391	0.0842804	0.0842804	1180.7	11982
African American	0.0670109	28.1312	0.0670109	0.998208	0.998208	804.801	12010		African American	0.0133974	-2.23539	0.0133974	0.0116037	0.0116037	160.528	11982		African American	0.0263599	-1.57818	0.00762789	0.000694844	0.000694844	91.611	12010		African American	0.129494	-0.734773	0.129494	0.110756	0.110756	1551.59	11982
African American	0.066881	28.5149	0.066881	0.996274	0.996274	803.241	12010		African American	0.0173806	-2.19815	0.0173806	0.0150535	0.0150535	208.255	11982		African American	0.017455	-1.57117	0.0033447	0.000304677	0.000304677	40.1699	12010		African American	0.16286	-0.697554	0.16286	0.139294	0.139294	1951.38	11982
African American	0.0664069	28.8985	0.0664069	0.989211	0.989211	797.546	12010		African American	0.0233969	-2.16091	0.0233969	0.0202643	0.0202643	280.342	11982		African American	0.00642258	-1.56416	0.000452831	4.12495e-05	4.12495e-05	5.4385	12010		African American	0.195921	-0.660335	0.195921	0.167571	0.167571	2347.53	11982
African American	0.0653162	29.2822	0.0653162	0.972963	0.972963	784.447	12010		African American	0.0318056	-2.12367	0.0318056	0.0275471	0.0275471	381.094	11982		African American	0.0062009	-1.55715	0.000422111	3.84511e-05	3.84511e-05	5.06955	12010		African American	0.229078	-0.623116	0.229078	0.19593	0.19593	2744.81	11982
African American	0.0635732	29.6658	0.0635732	0.947001	0.947001	763.515	12010		African American	0.0418078	-2.08643	0.0418078	0.0362102	0.0362102	500.941	11982		African American	0.0169537	-1.55014	0.00315536	0.00028743	0.00028743	37.8959	12010		African American	0.264393	-0.585897	0.264393	0.226135	0.226135	3167.96	11982
African American	0.0614555	30.0495	0.0614555	0.915454	0.915454	738.08	12010		African American	0.0530483	-2.04919	0.0530483	0.0459457	0.0459457	635.625	11982		African American	0.0251224	-1.54313	0.00692853	0.000631137	0.000631137	83.2117	12010		African American	0.309927	-0.548678	0.309927	0.26508	0.26508	3713.55	11982
African American	0.0593044	30.4331	0.0593044	0.883411	0.883411	712.246	12010		African American	0.0665859	-2.01196	0.0665859	0.0576707	0.0576707	797.832	11982		African American	0.0288394	-1.53612	0.00913041	0.000831711	0.000831711	109.656	12010		African American	0.375555	-0.511459	0.375555	0.321212	0.321212	4499.9	11982
African American	0.0572859	30.8167	0.0572859	0.853344	0.853344	688.004	12010		African American	0.0848997	-1.97472	0.0848997	0.0735325	0.0735325	1017.27	11982		African American	0.0353991	-1.5291	0.0137563	0.0012531	0.0012531	165.213	12010		African American	0.455389	-0.47424	0.455389	0.389494	0.389494	5456.47	11982
African American	0.0553136	31.2004	0.0553136	0.823963	0.823963	664.316	12010		African American	0.107191	-1.93748	0.107191	0.0928395	0.0928395	1284.37	11982		African American	0.0374884	-1.52209	0.015428	0.00140538	0.00140538	185.291	12010		African American	0.533412	-0.437021	0.533412	0.456226	0.456226	6391.34	11982
African American	0.0532052	31.584	0.0532052	0.792556	0.792556	638.994	12010		African American	0.13316	-1.90024	0.13316	0.115331	0.115331	1595.52	11982		African American	0.0370467	-1.51508	0.0150666	0.00137246	0.00137246	180.95	12010		African American	0.604974	-0.399802	0.604974	0.517434	0.517434	7248.8	11982
African American	0.0508855	31.9677	0.0508855	0.758001	0.758001	611.134	12010		African American	0.167254	-1.863	0.167254	0.144861	0.144861	2004.04	11982		African American	0.0491889	-1.50807	0.0265615	0.00241955	0.00241955	319.003	12010		African American	0.6741	-0.362583	0.6741	0.576557	0.576557	8077.07	11982
African American	0.0484671	32.3513	0.0484671	0.721977	0.721977	582.09	12010		African American	0.207903	-1.82576	0.207903	0.180067	0.180067	2491.09	11982		African American	0.0679377	-1.50106	0.0506686	0.00461553	0.00461553	608.53	12010		African American	0.735476	-0.325364	0.735476	0.629052	0.629052	8812.47	11982
African American	0.0461873	32.735	0.0461873	0.688016	0.688016	554.71	12010		African American	0.247075	-1.78853	0.247075	0.213994	0.213994	2960.45	11982		African American	0.0644578	-1.49405	0.0456109	0.00415481	0.00415481	547.787	12010		African American	0.789903	-0.288146	0.789903	0.675603	0.675603	9464.62	11982
African American	0.0442421	33.1186	0.0442421	0.65904	0.65904	531.348	12010		African American	0.283211	-1.75129	0.283211	0.245292	0.245292	3393.43	11982		African American	0.0410777	-1.48704	0.0185238	0.00168738	0.00168738	222.471	12010		African American	0.853074	-0.250927	0.853074	0.729633	0.729633	10221.5	11982
African American	0.042649	33.5022	0.042649	0.635309	0.635309	512.215	12010		African American	0.324811	-1.71405	0.324811	0.281322	0.281322	3891.88	11982		African American	0.0365341	-1.48003	0.0146526	0.00133474	0.00133474	175.978	12010		African American	0.928803	-0.213708	0.928803	0.794404	0.794404	11128.9	11982
African American	0.0412294	33.8859	0.0412294	0.614161	0.614161	495.165	12010		African American	0.379548	-1.67681	0.379548	0.32873	0.32873	4547.74	11982		African American	0.038338	-1.47302	0.0161352	0.0014698	0.0014698	193.784	12010		African American	1.00842	-0.176489	1.00842	0.862498	0.862498	12082.9	11982
African American	0.0397419	34.2695	0.0397419	0.592004	0.592004	477.3	12010		African American	0.446259	-1.63957	0.446259	0.386509	0.386509	5347.07	11982		African American	0.0400742	-1.46601	0.0176298	0.00160594	0.00160594	211.734	12010		African American	1.08441	-0.13927	1.08441	0.927497	0.927497	12993.4	11982
African American	0.038047	34.6532	0.038047	0.566756	0.566756	456.944	12010		African American	0.524335	-1.60233	0.524335	0.454132	0.454132	6282.58	11982		African American	0.0369208	-1.459	0.0149644	0.00136314	0.00136314	179.723	12010		African American	1.14399	-0.102051	1.14399	0.978456	0.978456	13707.3	11982
African American	0.036166	35.0368	0.036166	0.538737	0.538737	434.354	12010		African American	0.608542	-1.5651	0.608542	0.527065	0.527065	7291.55	11982		African American	0.0217785	-1.45199	0.00520681	0.000474301	0.000474301	62.5338	12010		African American	1.16918	-0.0648317	1.16918	1	1	14009.1	11982
African American	0.0342281	35.4205	0.0342281	0.509869	0.509869	411.079	12010		African American	0.685785	-1.52786	0.685785	0.593965	0.593965	8217.07	11982		African American	0.0244906	-1.44498	0.0065844	0.000599789	0.000599789	79.0786	12010		African American	1.1621	-0.0276128	1.1621	0.993946	0.993946	13924.3	11982
African American	0.0323701	35.8041	0.0323701	0.482193	0.482193	388.765	12010		African American	0.751501	-1.49062	0.751501	0.650883	0.650883	9004.49	11982		African American	0.0355973	-1.43797	0.0139108	0.00126717	0.00126717	167.069	12010		African American	1.15074	0.00960617	1.15074	0.984227	0.984227	13788.2	11982
African American	0.0306454	36.1877	0.0306454	0.456501	0.456501	368.051	12010		African American	0.808535	-1.45338	0.808535	0.70028	0.70028	9687.87	11982		African American	0.0411855	-1.43095	0.0186211	0.00169624	0.00169624	223.639	12010		African American	1.15066	0.0468251	1.15066	0.98416	0.98416	13787.2	11982
African American	0.0289976	36.5714	0.0289976	0.431955	0.431955	348.262	12010		African American	0.864752	-1.41614	0.864752	0.74897	0.74897	10361.5	11982		African American	0.0468385	-1.42394	0.0240837	0.00219384	0.00219384	289.245	12010		African American	1.14047	0.0840441	1.14047	0.975447	0.975447	13665.2	11982
African American	0.0273065	36.955	0.0273065	0.406764	0.406764	327.952	12010		African American	0.931236	-1.3789	0.931236	0.806553	0.806553	11158.1	11982		African American	0.0456074	-1.41693	0.0228343	0.00208004	0.00208004	274.24	12010		African American	1.09893	0.121263	1.09893	0.939914	0.939914	13167.4	11982
African American	0.0254723	37.3387	0.0254723	0.379441	0.379441	305.923	12010		African American	1.00431	-1.34167	1.00431	0.869847	0.869847	12033.7	11982		African American	0.0571919	-1.40992	0.0359076	0.00327091	0.00327091	431.25	12010		African American	1.03304	0.158482	1.03304	0.88356	0.88356	12377.9	11982
African American	0.0234734	37.7223	0.0234734	0.349665	0.349665	281.915	12010		African American	1.06555	-1.30443	1.06555	0.922881	0.922881	12767.4	11982		African American	0.0730237	-1.40291	0.058539	0.00533247	0.00533247	703.054	12010		African American	0.960308	0.195701	0.960308	0.82135	0.82135	11506.4	11982
African American	0.021394	38.1059	0.021394	0.31869	0.31869	256.943	12010		African American	1.11009	-1.26719	1.11009	0.961457	0.961457	13301.1	11982		African American	0.0821584	-1.3959	0.0741005	0.00675	0.00675	889.947	12010		African American	0.889838	0.23292	0.889838	0.761077	0.761077	10662	11982
African American	0.0194016	38.4896	0.0194016	0.289011	0.289011	233.013	12010		African American	1.14139	-1.22995	1.14139	0.988568	0.988568	13676.1	11982		African American	0.0917826	-1.38889	0.092478	0.00842405	0.00842405	1110.66	12010		African American	0.824439	0.270139	0.824439	0.705142	0.705142	9878.43	11982
African American	0.0176775	38.8732	0.0176775	0.263328	0.263328	212.307	12010		African American	1.15459	-1.19271	1.15459	1	1	13834.3	11982		African American	0.0941976	-1.38188	0.0974085	0.00887318	0.00887318	1169.88	12010		African American	0.764774	0.307358	0.764774	0.654111	0.654111	9163.53	11982
African American	0.016316	39.2569	0.016316	0.243047	0.243047	195.956	12010		African American	1.15241	-1.15547	1.15241	0.998111	0.998111	13808.1	11982		African American	0.101221	-1.37487	0.112476	0.0102457	0.0102457	1350.84	12010		African American	0.706252	0.344577	0.706252	0.604057	0.604057	8462.31	11982
African American	0.0152878	39.6405	0.0152878	0.22773	0.22773	183.606	12010		African American	1.14257	-1.11824	1.14257	0.98959	0.98959	13690.3	11982		African American	0.112971	-1.36786	0.140105	0.0127625	0.0127625	1682.66	12010		African American	0.64098	0.381796	0.64098	0.54823	0.54823	7680.22	11982
African American	0.0144805	40.0242	0.0144805	0.215705	0.215705	173.911	12010		African American	1.1181	-1.081	1.1181	0.968395	0.968395	13397	11982		African American	0.119606	-1.36085	0.157046	0.0143057	0.0143057	1886.12	12010		African American	0.567948	0.419015	0.567948	0.485765	0.485765	6805.15	11982
African American	0.0137636	40.4078	0.0137636	0.205025	0.205025	165.3	12010		African American	1.07246	-1.04376	1.07246	0.928867	0.928867	12850.2	11982		African American	0.130125	-1.35384	0.185883	0.0169325	0.0169325	2232.45	12010		African American	0.493265	0.456234	0.493265	0.421889	0.421889	5910.3	11982
African American	0.0130559	40.7914	0.0130559	0.194483	0.194483	156.801	12010		African American	1.01726	-1.00652	1.01726	0.881062	0.881062	12188.8	11982		African American	0.147877	-1.34683	0.240058	0.0218675	0.0218675	2883.1	12010		African American	0.421035	0.493453	0.421035	0.360111	0.360111	5044.85	11982
African American	0.0123269	41.1751	0.0123269	0.183624	0.183624	148.046	12010		African American	0.95942	-0.969282	0.95942	0.830964	0.830964	11495.8	11982		African American	0.161808	-1.33982	0.287419	0.0261817	0.0261817	3451.9	12010		African American	0.355036	0.530672	0.355036	0.303662	0.303662	4254.05	11982
African American	0.0115762	41.5587	0.0115762	0.172442	0.172442	139.03	12010		African American	0.893775	-0.932043	0.893775	0.774108	0.774108	10709.2	11982		African American	0.174143	-1.33281	0.332911	0.0303256	0.0303256	3998.26	12010		African American	0.296177	0.567891	0.296177	0.25332	0.25332	3548.79	11982
African American	0.0108128	41.9424	0.0108128	0.16107	0.16107	129.862	12010		African American	0.825916	-0.894805	0.825916	0.715334	0.715334	9896.13	11982		African American	0.195169	-1.32579	0.418157	0.0380909	0.0380909	5022.06	12010		African American	0.24446	0.60511	0.24446	0.209086	0.209086	2929.12	11982
African American	0.0100547	42.326	0.0100547	0.149777	0.149777	120.757	12010		African American	0.763038	-0.857567	0.763038	0.660875	0.660875	9142.72	11982		African American	0.216549	-1.31878	0.514788	0.0468933	0.0468933	6182.6	12010		African American	0.20125	0.642328	0.20125	0.172129	0.172129	2411.37	11982
African American	0.00933378	42.7097	0.00933378	0.139038	0.139038	112.099	12010		African American	0.697548	-0.820328	0.697548	0.604153	0.604153	8358.02	11982		African American	0.231742	-1.31177	0.589559	0.0537044	0.0537044	7080.6	12010		African American	0.166851	0.679547	0.166851	0.142707	0.142707	1999.2	11982
African American	0.00869102	43.0933	0.00869102	0.129463	0.129463	104.379	12010		African American	0.625122	-0.78309	0.625122	0.541424	0.541424	7490.21	11982		African American	0.241682	-1.30476	0.64122	0.0584103	0.0584103	7701.05	12010		African American	0.137993	0.716766	0.137993	0.118025	0.118025	1653.43	11982
African American	0.00814665	43.4769	0.00814665	0.121354	0.121354	97.8413	12010		African American	0.55163	-0.745852	0.55163	0.477772	0.477772	6609.63	11982		African American	0.256283	-1.29775	0.721038	0.0656811	0.0656811	8659.66	12010		African American	0.109617	0.753985	0.109617	0.0937557	0.0937557	1313.44	11982
African American	0.00768384	43.8606	0.00768384	0.11446	0.11446	92.2829	12010		African American	0.481786	-0.708613	0.481786	0.41728	0.41728	5772.76	11982		African American	0.254395	-1.29074	0.71045	0.0647166	0.0647166	8532.5	12010		African American	0.0830686	0.791204	0.0830686	0.0710485	0.0710485	995.328	11982
African American	0.00725774	44.2442	0.00725774	0.108113	0.108113	87.1654	12010		African American	0.416914	-0.671375	0.416914	0.361094	0.361094	4995.47	11982		African American	0.251746	-1.28373	0.695732	0.0633759	0.0633759	8355.74	12010		African American	0.0627436	0.828423	0.0627436	0.0536645	0.0536645	751.794	11982
African American	0.00682915	44.6279	0.00682915	0.101728	0.101728	82.0181	12010		African American	0.356294	-0.634136	0.356294	0.30859	0.30859	4269.12	11982		African American	0.269464	-1.27672	0.797111	0.0726108	0.0726108	9573.31	12010		African American	0.0489388	0.865642	0.0489388	0.0418573	0.0418573	586.385	11982
African American	0.0063885	45.0115	0.0063885	0.0951645	0.0951645	76.7259	12010		African American	0.299247	-0.596898	0.299247	0.259181	0.259181	3585.58	11982		African American	0.297149	-1.26971	0.969318	0.0882976	0.0882976	11641.5	12010		African American	0.0392423	0.902861	0.0392423	0.0335639	0.0335639	470.202	11982
African American	0.00594948	45.3952	0.00594948	0.0886247	0.0886247	71.4532	12010		African American	0.246123	-0.55966	0.246123	0.213169	0.213169	2949.04	11982		African American	0.326905	-1.2627	1.17317	0.106867	0.106867	14089.8	12010		African American	0.0307486	0.94008	0.0307486	0.0262992	0.0262992	368.429	11982
African American	0.00552908	45.7788	0.00552908	0.0823624	0.0823624	66.4042	12010		African American	0.199334	-0.522421	0.199334	0.172645	0.172645	2388.42	11982		African American	0.345735	-1.25569	1.31221	0.119533	0.119533	15759.7	12010		African American	0.0222675	0.977299	0.0222675	0.0190453	0.0190453	266.809	11982
African American	0.0051345	46.1624	0.0051345	0.0764847	0.0764847	61.6654	12010		African American	0.162553	-0.485183	0.162553	0.140788	0.140788	1947.7	11982		African American	0.368405	-1.24868	1.48994	0.135722	0.135722	17894.2	12010		African American	0.015603	1.01452	0.015603	0.0133452	0.0133452	186.955	11982
African American	0.00475734	46.5461	0.00475734	0.0708664	0.0708664	57.1357	12010		African American	0.135119	-0.447944	0.135119	0.117028	0.117028	1619	11982		African American	0.40336	-1.24167	1.78609	0.162699	0.162699	21450.9	12010		African American	0.0111163	1.05174	0.0111163	0.00950779	0.00950779	133.196	11982
African American	0.00437961	46.9297	0.00437961	0.0652397	0.0652397	52.5991	12010		African American	0.111606	-0.410706	0.111606	0.0966628	0.0966628	1337.26	11982		African American	0.438359	-1.23466	2.10949	0.192158	0.192158	25334.9	12010		African American	0.00743814	1.08896	0.00743814	0.00636183	0.00636183	89.1238	11982
African American	0.00398968	47.3134	0.00398968	0.0594311	0.0594311	47.916	12010		African American	0.0877506	-0.373468	0.0877506	0.0760017	0.0760017	1051.43	11982		African American	0.472737	-1.22764	2.45333	0.22348	0.22348	29464.5	12010		African American	0.00475207	1.12617	0.00475207	0.00406444	0.00406444	56.9393	11982
African American	0.00360067	47.697	0.00360067	0.0536364	0.0536364	43.2441	12010		African American	0.0660093	-0.336229	0.0660093	0.0571714	0.0571714	790.924	11982		African American	0.513965	-1.22063	2.89991	0.26416	0.26416	34827.9	12010		African American	0.00350029	1.16339	0.00350029	0.00299379	0.00299379	41.9404	11982
African American	0.00324741	48.0807	0.00324741	0.0483741	0.0483741	39.0014	12010		African American	0.0505305	-0.298991	0.0505305	0.0437649	0.0437649	605.456	11982		African American	0.562962	-1.21362	3.47918	0.316927	0.316927	41784.9	12010		African American	0.00269753	1.20061	0.00269753	0.0023072	0.0023072	32.3218	11982
African American	0.00296341	48.4643	0.00296341	0.0441435	0.0441435	35.5905	12010		African American	0.0391408	-0.261753	0.0391408	0.0339002	0.0339002	468.985	11982		African American	0.598107	-1.20661	3.92713	0.357732	0.357732	47164.8	12010		African American	0.0015918	1.23783	0.0015918	0.00136146	0.00136146	19.0729	11982
African American	0.00275994	48.8479	0.00275994	0.0411126	0.0411126	33.1468	12010		African American	0.0284943	-0.224514	0.0284943	0.0246792	0.0246792	341.419	11982		African American	0.640523	-1.1996	4.50389	0.41027	0.41027	54091.7	12010		African American	0.00061555	1.27505	0.00061555	0.000526479	0.000526479	7.37552	11982
African American	0.00263058	49.2316	0.00263058	0.0391857	0.0391857	31.5933	12010		African American	0.0191379	-0.187276	0.0191379	0.0165756	0.0165756	229.311	11982		African American	0.691267	-1.19259	5.24576	0.477849	0.477849	63001.6	12010		African American	0.000144873	1.31227	0.000144873	0.00012391	0.00012391	1.73587	11982
African American	0.00255769	49.6152	0.00255769	0.0380999	0.0380999	30.7178	12010		African American	0.0121637	-0.150037	0.0121637	0.0105351	0.0105351	145.745	11982		African American	0.747771	-1.18558	6.13839	0.559161	0.559161	73722	12010		African American	2.03596e-05	1.34949	2.03596e-05	1.74135e-05	1.74135e-05	0.243949	11982
African American	0.0025162	49.9989	0.0025162	0.0374819	0.0374819	30.2196	12010		African American	0.00789213	-0.112799	0.00789213	0.00683545	0.00683545	94.5635	11982		African American	0.802347	-1.17857	7.06711	0.643761	0.643761	84876	12010		African American	1.63502e-06	1.38671	1.63502e-06	1.39843e-06	1.39843e-06	0.0195908	11982
African American	0.00246977	50.3825	0.00246977	0.0367902	0.0367902	29.6619	12010		African American	0.00566978	-0.0755606	0.00566978	0.00491065	0.00491065	67.9353	11982		African American	0.850029	-1.17156	7.93204	0.722549	0.722549	95263.8	12010		African American	7.02957e-08	1.42393	7.02957e-08	6.01238e-08	6.01238e-08	0.000842283	11982
African American	0.00238062	50.7662	0.00238062	0.0354622	0.0354622	28.5912	12010		African American	0.00439048	-0.0383222	0.00439048	0.00380264	0.00380264	52.6067	11982		African American	0.911044	-1.16455	9.11163	0.830001	0.830001	109431	12010		African American	1.74389e-09	1.46115	1.74389e-09	1.49155e-09	1.49155e-09	2.08953e-05	11982
African American	0.00223265	51.1498	0.00223265	0.0332581	0.0332581	26.8142	12010		African American	0.00350371	-0.00108384	0.00350371	0.0030346	0.0030346	41.9814	11982		African American	0.958529	-1.15754	10.0862	0.918778	0.918778	121135	12010		African American	2.38544e-11	1.49836	2.38544e-11	2.04026e-11	2.04026e-11	2.85823e-07	11982
African American	0.00204541	51.5334	0.00204541	0.0304689	0.0304689	24.5654	12010		African American	0.00244571	0.0361545	0.00244571	0.00211826	0.00211826	29.3045	11982		African American	0.981536	-1.15053	10.5762	0.963414	0.963414	127020	12010		African American	1.6029e-13	1.53558	1.6029e-13	1.37096e-13	1.37096e-13	1.92059e-09	11982
African American	0.00185972	51.9171	0.00185972	0.0277027	0.0277027	22.3352	12010		African American	0.00118672	0.0733929	0.00118672	0.00102783	0.00102783	14.2193	11982		African American	1	-1.14352	10.9779	1	1	131844	12010		African American	6.295e-16	1.5728	6.295e-16	5.38411e-16	5.38411e-16	7.54267e-12	11982
African American	0.00170523	52.3007	0.00170523	0.0254015	0.0254015	20.4798	12010		African American	0.000349336	0.110631	0.000349336	0.000302564	0.000302564	4.18575	11982		African American	0.995435	-1.13651	10.8778	0.99089	0.99089	130643	12010		African American	2.22452e-17	1.61002	2.22452e-17	1.90263e-17	1.90263e-17	2.66542e-13	11982
African American	0.00158095	52.6844	0.00158095	0.0235501	0.0235501	18.9872	12010		African American	5.87157e-05	0.14787	5.87157e-05	5.08543e-05	5.08543e-05	0.703532	11982		African American	0.951129	-1.1295	9.93107	0.904646	0.904646	119272	12010		African American	8.15431e-18	1.64724	8.15431e-18	6.97437e-18	6.97437e-18	9.77049e-14	11982
African American	0.00146162	53.068	0.00146162	0.0217726	0.0217726	17.554	12010		African American	5.69432e-06	0.185108	5.69432e-06	4.93191e-06	4.93191e-06	0.0682293	11982		African American	0.864935	-1.12248	8.21268	0.748113	0.748113	98634.3	12010		African American	9.76317e-18	1.68446	9.76317e-18	8.35043e-18	8.35043e-18	1.16982e-13	11982
African American	0.00131866	53.4517	0.00131866	0.019643	0.019643	15.8371	12010		African American	2.99253e-07	0.222346	2.99253e-07	2.59186e-07	2.59186e-07	0.00358565	11982		African American	0.741433	-1.11547	6.03478	0.549723	0.549723	72477.8	12010		African American	1.65634e-17	1.72168	1.65634e-17	1.41667e-17	1.41667e-17	1.98463e-13	11982
African American	0.00113934	53.8353	0.00113934	0.0169719	0.0169719	13.6835	12010		African American	8.53411e-09	0.259585	8.53411e-09	7.39148e-09	7.39148e-09	0.000102256	11982		African American	0.587364	-1.10846	3.78732	0.344996	0.344996	45485.7	12010		African American	2.37904e-17	1.7589	2.37904e-17	2.03479e-17	2.03479e-17	2.85056e-13	11982
African American	0.000929281	54.2189	0.000929281	0.0138428	0.0138428	11.1607	12010		African American	1.48499e-10	0.296823	1.48499e-10	1.28617e-10	1.28617e-10	1.77932e-06	11982		African American	0.425178	-1.10145	1.98454	0.180776	0.180776	23834.3	12010		African American	4.03547e-17	1.79612	4.03547e-17	3.45153e-17	3.45153e-17	4.8353e-13	11982
African American	0.00070568	54.6026	0.00070568	0.010512	0.010512	8.47521	12010		African American	1.30021e-12	0.334062	1.30021e-12	1.12612e-12	1.12612e-12	1.55791e-08	11982		African American	0.280281	-1.09444	0.862391	0.0785573	0.0785573	10357.3	12010		African American	0	1.83334	0	0	0	0	11982
African American	0.000490467	54.9862	0.000490467	0.0073061	0.0073061	5.89051	12010		African American	5.8559e-15	0.3713	5.8559e-15	5.07185e-15	5.07185e-15	7.01653e-11	11982		African American	0.181165	-1.08743	0.360301	0.0328207	0.0328207	4327.21	12010		African American	1.38778e-17	1.87055	1.38778e-17	1.18697e-17	1.18697e-17	1.66284e-13	11982
Hispanic/Latino	0.00184239	17.0056	0.00184239	0.0233257	0.0233257	16.5686	8993		Hispanic/Latino	2.22639e-07	-3.3153	2.22639e-07	2.29035e-07	2.29035e-07	0.00199997	8983		Hispanic/Latino	0.0242593	-1.78149	0.00814394	0.000588514	0.000588514	73.2384	8993		Hispanic/Latino	7.10646e-06	-1.81412	7.10646e-06	7.21348e-06	7.21348e-06	0.0638373	8983
Hispanic/Latino	0.00287798	17.3892	0.00287798	0.0364369	0.0364369	25.8817	8993		Hispanic/Latino	2.45569e-06	-3.27806	2.45569e-06	2.52623e-06	2.52623e-06	0.0220595	8983		Hispanic/Latino	0.0251209	-1.77448	0.00873269	0.00063106	0.00063106	78.5331	8993		Hispanic/Latino	4.78e-05	-1.7769	4.78e-05	4.85199e-05	4.85199e-05	0.429387	8983
Hispanic/Latino	0.00410565	17.7729	0.00410565	0.0519799	0.0519799	36.9221	8993		Hispanic/Latino	1.78472e-05	-3.24082	1.78472e-05	1.83599e-05	1.83599e-05	0.160322	8983		Hispanic/Latino	0.0209795	-1.76747	0.00609069	0.000440138	0.000440138	54.7736	8993		Hispanic/Latino	0.000214771	-1.73968	0.000214771	0.000218006	0.000218006	1.92929	8983
Hispanic/Latino	0.00550119	18.1565	0.00550119	0.0696482	0.0696482	49.4722	8993		Hispanic/Latino	9.17189e-05	-3.20358	9.17189e-05	9.43535e-05	9.43535e-05	0.823911	8983		Hispanic/Latino	0.0170269	-1.76046	0.0040119	0.000289916	0.000289916	36.079	8993		Hispanic/Latino	0.000633598	-1.70247	0.000633598	0.00064314	0.00064314	5.69161	8983
Hispanic/Latino	0.00707437	18.5402	0.00707437	0.0895656	0.0895656	63.6198	8993		Hispanic/Latino	0.00032202	-3.16635	0.00032202	0.00033127	0.00033127	2.8927	8983		Hispanic/Latino	0.0183349	-1.75345	0.00465193	0.000336167	0.000336167	41.8348	8993		Hispanic/Latino	0.00126212	-1.66525	0.00126212	0.00128113	0.00128113	11.3376	8983
Hispanic/Latino	0.00882827	18.9238	0.00882827	0.111771	0.111771	79.3926	8993		Hispanic/Latino	0.000805915	-3.12911	0.000805915	0.000829065	0.000829065	7.23953	8983		Hispanic/Latino	0.019146	-1.74644	0.00507262	0.000366568	0.000366568	45.6181	8993		Hispanic/Latino	0.0017669	-1.62803	0.0017669	0.00179351	0.00179351	15.872	8983
Hispanic/Latino	0.0107442	19.3075	0.0107442	0.136027	0.136027	96.6223	8993		Hispanic/Latino	0.0014659	-3.09187	0.0014659	0.00150801	0.00150801	13.1682	8983		Hispanic/Latino	0.0151247	-1.73943	0.00316555	0.000228755	0.000228755	28.4678	8993		Hispanic/Latino	0.00196677	-1.59081	0.00196677	0.00199639	0.00199639	17.6675	8983
Hispanic/Latino	0.0127962	19.6911	0.0127962	0.162007	0.162007	115.076	8993		Hispanic/Latino	0.00202057	-3.05463	0.00202057	0.00207861	0.00207861	18.1508	8983		Hispanic/Latino	0.00867468	-1.73241	0.00104132	7.52501e-05	7.52501e-05	9.36461	8993		Hispanic/Latino	0.00212148	-1.55359	0.00212148	0.00215343	0.00215343	19.0572	8983
Hispanic/Latino	0.0150079	20.0747	0.0150079	0.190009	0.190009	134.966	8993		Hispanic/Latino	0.00227977	-3.01739	0.00227977	0.00234526	0.00234526	20.4792	8983		Hispanic/Latino	0.00416688	-1.7254	0.00024027	1.73629e-05	1.73629e-05	2.16075	8993		Hispanic/Latino	0.00240409	-1.51637	0.00240409	0.0024403	0.0024403	21.596	8983
Hispanic/Latino	0.0174549	20.4584	0.0174549	0.220989	0.220989	156.972	8993		Hispanic/Latino	0.00246312	-2.98015	0.00246312	0.00253387	0.00253387	22.1262	8983		Hispanic/Latino	0.0059943	-1.71839	0.000497227	3.59316e-05	3.59316e-05	4.47156	8993		Hispanic/Latino	0.00264068	-1.47915	0.00264068	0.00268045	0.00268045	23.7212	8983
Hispanic/Latino	0.0202135	20.842	0.0202135	0.255914	0.255914	181.78	8993		Hispanic/Latino	0.00291334	-2.94292	0.00291334	0.00299703	0.00299703	26.1706	8983		Hispanic/Latino	0.0120315	-1.71138	0.00200315	0.000144756	0.000144756	18.0143	8993		Hispanic/Latino	0.00271239	-1.44193	0.00271239	0.00275324	0.00275324	24.3654	8983
Hispanic/Latino	0.0233065	21.2257	0.0233065	0.295074	0.295074	209.595	8993		Hispanic/Latino	0.00347785	-2.90568	0.00347785	0.00357776	0.00357776	31.2416	8983		Hispanic/Latino	0.0179293	-1.70437	0.0044484	0.000321459	0.000321459	40.0045	8993		Hispanic/Latino	0.00269094	-1.40471	0.00269094	0.00273147	0.00273147	24.1727	8983
Hispanic/Latino	0.0266559	21.6093	0.0266559	0.337479	0.337479	239.717	8993		Hispanic/Latino	0.00373576	-2.86844	0.00373576	0.00384307	0.00384307	33.5584	8983		Hispanic/Latino	0.0205349	-1.69736	0.00583532	0.000421684	0.000421684	52.477	8993		Hispanic/Latino	0.00280986	-1.3675	0.00280986	0.00285218	0.00285218	25.241	8983
Hispanic/Latino	0.0301575	21.993	0.0301575	0.381812	0.381812	271.207	8993		Hispanic/Latino	0.00382297	-2.8312	0.00382297	0.00393279	0.00393279	34.3418	8983		Hispanic/Latino	0.0236761	-1.69035	0.00775706	0.000560557	0.000560557	69.7593	8993		Hispanic/Latino	0.00346568	-1.33028	0.00346568	0.00351788	0.00351788	31.1322	8983
Hispanic/Latino	0.0337544	22.3766	0.0337544	0.42735	0.42735	303.554	8993		Hispanic/Latino	0.00439269	-2.79396	0.00439269	0.00451887	0.00451887	39.4596	8983		Hispanic/Latino	0.0340877	-1.68334	0.0160795	0.00116197	0.00116197	144.603	8993		Hispanic/Latino	0.00496138	-1.29306	0.00496138	0.0050361	0.0050361	44.5681	8983
Hispanic/Latino	0.037462	22.7602	0.037462	0.474291	0.474291	336.896	8993		Hispanic/Latino	0.00590059	-2.75672	0.00590059	0.00607008	0.00607008	53.005	8983		Hispanic/Latino	0.0456133	-1.67633	0.0287912	0.00208057	0.00208057	258.919	8993		Hispanic/Latino	0.00726217	-1.25584	0.00726217	0.00737155	0.00737155	65.2361	8983
Hispanic/Latino	0.0413155	23.1439	0.0413155	0.523078	0.523078	371.55	8993		Hispanic/Latino	0.00825348	-2.71949	0.00825348	0.00849056	0.00849056	74.141	8983		Hispanic/Latino	0.0495936	-1.66932	0.0340353	0.00245953	0.00245953	306.079	8993		Hispanic/Latino	0.0101977	-1.21862	0.0101977	0.0103512	0.0103512	91.6055	8983
Hispanic/Latino	0.045322	23.5275	0.045322	0.573803	0.573803	407.581	8993		Hispanic/Latino	0.01115	-2.68225	0.01115	0.0114703	0.0114703	100.161	8983		Hispanic/Latino	0.0439793	-1.66231	0.0267654	0.00193418	0.00193418	240.701	8993		Hispanic/Latino	0.013494	-1.1814	0.013494	0.0136972	0.0136972	121.217	8983
Hispanic/Latino	0.0494557	23.9112	0.0494557	0.626138	0.626138	444.755	8993		Hispanic/Latino	0.0144266	-2.64501	0.0144266	0.014841	0.014841	129.594	8983		Hispanic/Latino	0.0347281	-1.6553	0.0166894	0.00120604	0.00120604	150.088	8993		Hispanic/Latino	0.0168269	-1.14418	0.0168269	0.0170803	0.0170803	151.156	8983
Hispanic/Latino	0.0536353	24.2948	0.0536353	0.679053	0.679053	482.342	8993		Hispanic/Latino	0.0182097	-2.60777	0.0182097	0.0187328	0.0187328	163.578	8983		Hispanic/Latino	0.0333696	-1.64829	0.0154092	0.00111353	0.00111353	138.575	8993		Hispanic/Latino	0.0202818	-1.10696	0.0202818	0.0205873	0.0205873	182.192	8983
Hispanic/Latino	0.0577382	24.6785	0.0577382	0.730999	0.730999	519.239	8993		Hispanic/Latino	0.0230585	-2.57053	0.0230585	0.0237208	0.0237208	207.134	8983		Hispanic/Latino	0.0395326	-1.64128	0.0216266	0.00156283	0.00156283	194.488	8993		Hispanic/Latino	0.0247596	-1.06974	0.0247596	0.0251324	0.0251324	222.415	8983
Hispanic/Latino	0.0616344	25.0621	0.0616344	0.780327	0.780327	554.279	8993		Hispanic/Latino	0.0297121	-2.53329	0.0297121	0.0305656	0.0305656	266.904	8983		Hispanic/Latino	0.0432233	-1.63427	0.0258531	0.00186825	0.00186825	232.497	8993		Hispanic/Latino	0.0315389	-1.03252	0.0315389	0.0320139	0.0320139	283.314	8983
Hispanic/Latino	0.0652164	25.4457	0.0652164	0.825677	0.825677	586.491	8993		Hispanic/Latino	0.0383607	-2.49606	0.0383607	0.0394626	0.0394626	344.595	8983		Hispanic/Latino	0.0435904	-1.62725	0.0262941	0.00190012	0.00190012	236.463	8993		Hispanic/Latino	0.0410368	-0.995306	0.0410368	0.0416548	0.0416548	368.634	8983
Hispanic/Latino	0.0684131	25.8294	0.0684131	0.866148	0.866148	615.239	8993		Hispanic/Latino	0.048459	-2.45882	0.048459	0.049851	0.049851	435.308	8983		Hispanic/Latino	0.0459872	-1.62024	0.0292653	0.00211483	0.00211483	263.182	8993		Hispanic/Latino	0.052471	-0.958087	0.052471	0.0532613	0.0532613	471.347	8983
Hispanic/Latino	0.0712658	26.213	0.0712658	0.902266	0.902266	640.893	8993		Hispanic/Latino	0.0590111	-2.42158	0.0590111	0.0607061	0.0607061	530.096	8983		Hispanic/Latino	0.05242	-1.61323	0.0380252	0.00274786	0.00274786	341.961	8993		Hispanic/Latino	0.0645742	-0.920868	0.0645742	0.0655467	0.0655467	580.07	8983
Hispanic/Latino	0.0738725	26.5967	0.0738725	0.935268	0.935268	664.335	8993		Hispanic/Latino	0.0680574	-2.38434	0.0680574	0.0700124	0.0700124	611.36	8983		Hispanic/Latino	0.0608954	-1.60622	0.0513152	0.00370824	0.00370824	461.478	8993		Hispanic/Latino	0.0760295	-0.883649	0.0760295	0.0771746	0.0771746	682.973	8983
Hispanic/Latino	0.0762202	26.9803	0.0762202	0.964992	0.964992	685.448	8993		Hispanic/Latino	0.0743202	-2.3471	0.0743202	0.076455	0.076455	667.618	8983		Hispanic/Latino	0.0694423	-1.59921	0.0667308	0.00482224	0.00482224	600.11	8993		Hispanic/Latino	0.0860421	-0.84643	0.0860421	0.0873379	0.0873379	772.916	8983
Hispanic/Latino	0.0780458	27.364	0.0780458	0.988105	0.988105	701.866	8993		Hispanic/Latino	0.0805336	-2.30986	0.0805336	0.0828469	0.0828469	723.433	8983		Hispanic/Latino	0.0775517	-1.5922	0.0832263	0.00601427	0.00601427	748.454	8993		Hispanic/Latino	0.0963956	-0.809211	0.0963956	0.0978474	0.0978474	865.922	8983
Hispanic/Latino	0.0789854	27.7476	0.0789854	1	1	710.315	8993		Hispanic/Latino	0.0931448	-2.27263	0.0931448	0.0958204	0.0958204	836.72	8983		Hispanic/Latino	0.0860615	-1.58519	0.102493	0.00740658	0.00740658	921.722	8993		Hispanic/Latino	0.112168	-0.771992	0.112168	0.113857	0.113857	1007.6	8983
Hispanic/Latino	0.0789071	28.1312	0.0789071	0.999009	0.999009	709.611	8993		Hispanic/Latino	0.117334	-2.23539	0.117334	0.120705	0.120705	1054.01	8983		Hispanic/Latino	0.0939151	-1.57818	0.122053	0.00882005	0.00882005	1097.62	8993		Hispanic/Latino	0.139761	-0.734773	0.139761	0.141866	0.141866	1255.47	8983
Hispanic/Latino	0.0779436	28.5149	0.0779436	0.98681	0.98681	700.947	8993		Hispanic/Latino	0.151454	-2.19815	0.151454	0.155804	0.155804	1360.51	8983		Hispanic/Latino	0.10544	-1.57117	0.153848	0.0111177	0.0111177	1383.56	8993		Hispanic/Latino	0.181614	-0.697554	0.181614	0.18435	0.18435	1631.44	8983
Hispanic/Latino	0.0763794	28.8985	0.0763794	0.967007	0.967007	686.88	8993		Hispanic/Latino	0.189215	-2.16091	0.189215	0.19465	0.19465	1699.72	8983		Hispanic/Latino	0.134876	-1.56416	0.251736	0.0181915	0.0181915	2263.86	8993		Hispanic/Latino	0.23159	-0.660335	0.23159	0.235077	0.235077	2080.37	8983
Hispanic/Latino	0.0744202	29.2822	0.0744202	0.942202	0.942202	669.26	8993		Hispanic/Latino	0.226392	-2.12367	0.226392	0.232895	0.232895	2033.68	8983		Hispanic/Latino	0.184449	-1.55715	0.470792	0.0340213	0.0340213	4233.83	8993		Hispanic/Latino	0.278727	-0.623116	0.278727	0.282925	0.282925	2503.8	8983
Hispanic/Latino	0.0721624	29.6658	0.0721624	0.913617	0.913617	648.956	8993		Hispanic/Latino	0.265446	-2.08643	0.265446	0.273071	0.273071	2384.5	8983		Hispanic/Latino	0.245875	-1.55014	0.836577	0.0604544	0.0604544	7523.34	8993		Hispanic/Latino	0.320801	-0.585897	0.320801	0.325632	0.325632	2881.75	8983
Hispanic/Latino	0.0696152	30.0495	0.0696152	0.881369	0.881369	626.05	8993		Hispanic/Latino	0.311246	-2.04919	0.311246	0.320186	0.320186	2795.92	8983		Hispanic/Latino	0.320367	-1.54313	1.42028	0.102635	0.102635	12772.5	8993		Hispanic/Latino	0.366979	-0.548678	0.366979	0.372506	0.372506	3296.57	8983
Hispanic/Latino	0.066752	30.4331	0.066752	0.845119	0.845119	600.301	8993		Hispanic/Latino	0.363233	-2.01196	0.363233	0.373666	0.373666	3262.92	8983		Hispanic/Latino	0.422078	-1.53612	2.46526	0.17815	0.17815	22170.1	8993		Hispanic/Latino	0.42217	-0.511459	0.42217	0.428528	0.428528	3792.36	8983
Hispanic/Latino	0.0635975	30.8167	0.0635975	0.805181	0.805181	571.932	8993		Hispanic/Latino	0.416742	-1.97472	0.416742	0.428713	0.428713	3743.59	8983		Hispanic/Latino	0.558307	-1.5291	4.31344	0.311706	0.311706	38790.7	8993		Hispanic/Latino	0.478687	-0.47424	0.478687	0.485896	0.485896	4300.04	8983
Hispanic/Latino	0.0602326	31.2004	0.0602326	0.762579	0.762579	541.672	8993		Hispanic/Latino	0.469649	-1.93748	0.469649	0.483139	0.483139	4218.85	8983		Hispanic/Latino	0.717857	-1.52209	7.13105	0.515318	0.515318	64129.5	8993		Hispanic/Latino	0.530074	-0.437021	0.530074	0.538057	0.538057	4761.66	8983
Hispanic/Latino	0.0567927	31.584	0.0567927	0.719029	0.719029	510.737	8993		Hispanic/Latino	0.524702	-1.90024	0.524702	0.539774	0.539774	4713.39	8983		Hispanic/Latino	0.873404	-1.51508	10.5562	0.762835	0.762835	94932.1	8993		Hispanic/Latino	0.581545	-0.399802	0.581545	0.590304	0.590304	5224.02	8983
Hispanic/Latino	0.0534287	31.9677	0.0534287	0.676439	0.676439	480.485	8993		Hispanic/Latino	0.584452	-1.863	0.584452	0.601241	0.601241	5250.13	8983		Hispanic/Latino	0.981666	-1.50807	13.3354	0.963668	0.963668	119925	8993		Hispanic/Latino	0.639772	-0.362583	0.639772	0.649408	0.649408	5747.08	8983
Hispanic/Latino	0.0502689	32.3513	0.0502689	0.636434	0.636434	452.069	8993		Hispanic/Latino	0.644938	-1.82576	0.644938	0.663463	0.663463	5793.47	8983		Hispanic/Latino	1	-1.50106	13.8381	1	1	124446	8993		Hispanic/Latino	0.701522	-0.325364	0.701522	0.712087	0.712087	6301.77	8983
Hispanic/Latino	0.0473702	32.735	0.0473702	0.599734	0.599734	426	8993		Hispanic/Latino	0.698317	-1.78853	0.698317	0.718376	0.718376	6272.98	8983		Hispanic/Latino	0.921598	-1.49405	11.7533	0.849343	0.849343	105698	8993		Hispanic/Latino	0.757416	-0.288146	0.757416	0.768823	0.768823	6803.87	8983
Hispanic/Latino	0.0447327	33.1186	0.0447327	0.566341	0.566341	402.281	8993		Hispanic/Latino	0.744477	-1.75129	0.744477	0.765862	0.765862	6687.64	8983		Hispanic/Latino	0.791798	-1.48704	8.67573	0.626944	0.626944	78020.9	8993		Hispanic/Latino	0.804532	-0.250927	0.804532	0.816648	0.816648	7227.11	8983
Hispanic/Latino	0.0423121	33.5022	0.0423121	0.535695	0.535695	380.512	8993		Hispanic/Latino	0.792034	-1.71405	0.792034	0.814785	0.814785	7114.84	8983		Hispanic/Latino	0.674036	-1.48003	6.28701	0.454325	0.454325	56539.1	8993		Hispanic/Latino	0.850119	-0.213708	0.850119	0.862922	0.862922	7636.62	8983
Hispanic/Latino	0.0400315	33.8859	0.0400315	0.506822	0.506822	360.003	8993		Hispanic/Latino	0.842001	-1.67681	0.842001	0.866188	0.866188	7563.7	8983		Hispanic/Latino	0.601762	-1.47302	5.01103	0.362117	0.362117	45064.2	8993		Hispanic/Latino	0.899798	-0.176489	0.899798	0.913349	0.913349	8082.88	8983
Hispanic/Latino	0.0377611	34.2695	0.0377611	0.478077	0.478077	339.585	8993		Hispanic/Latino	0.882591	-1.63957	0.882591	0.907943	0.907943	7928.31	8983		Hispanic/Latino	0.560165	-1.46601	4.3422	0.313785	0.313785	39049.4	8993		Hispanic/Latino	0.946411	-0.13927	0.946411	0.960665	0.960665	8501.61	8983
Hispanic/Latino	0.0353966	34.6532	0.0353966	0.448141	0.448141	318.321	8993		Hispanic/Latino	0.909559	-1.60233	0.909559	0.935686	0.935686	8170.57	8983		Hispanic/Latino	0.52592	-1.459	3.82752	0.276592	0.276592	34420.9	8993		Hispanic/Latino	0.976697	-0.102051	0.976697	0.991406	0.991406	8773.67	8983
Hispanic/Latino	0.0329829	35.0368	0.0329829	0.417583	0.417583	296.616	8993		Hispanic/Latino	0.932829	-1.5651	0.932829	0.959625	0.959625	8379.61	8983		Hispanic/Latino	0.493028	-1.45199	3.36373	0.243077	0.243077	30250	8993		Hispanic/Latino	0.985087	-0.0648317	0.985087	0.999923	0.999923	8849.04	8983
Hispanic/Latino	0.0307147	35.4205	0.0307147	0.388866	0.388866	276.217	8993		Hispanic/Latino	0.955825	-1.52786	0.955825	0.983281	0.983281	8586.17	8983		Hispanic/Latino	0.464014	-1.44498	2.97948	0.215309	0.215309	26794.4	8993		Hispanic/Latino	0.977872	-0.0276128	0.977872	0.992599	0.992599	8784.22	8983
Hispanic/Latino	0.028771	35.8041	0.028771	0.364258	0.364258	258.738	8993		Hispanic/Latino	0.970459	-1.49062	0.970459	0.998335	0.998335	8717.63	8983		Hispanic/Latino	0.438007	-1.43797	2.65485	0.19185	0.19185	23875.1	8993		Hispanic/Latino	0.970879	0.00960617	0.970879	0.985501	0.985501	8721.41	8983
Hispanic/Latino	0.0271531	36.1877	0.0271531	0.343773	0.343773	244.188	8993		Hispanic/Latino	0.972077	-1.45338	0.972077	1	1	8732.17	8983		Hispanic/Latino	0.413656	-1.43095	2.36786	0.171111	0.171111	21294.2	8993		Hispanic/Latino	0.975783	0.0468251	0.975783	0.990479	0.990479	8765.46	8983
Hispanic/Latino	0.025699	36.5714	0.025699	0.325364	0.325364	231.111	8993		Hispanic/Latino	0.964105	-1.41614	0.964105	0.991798	0.991798	8660.55	8983		Hispanic/Latino	0.393636	-1.42394	2.14421	0.154949	0.154949	19282.9	8993		Hispanic/Latino	0.985163	0.0840441	0.985163	1	1	8849.72	8983
Hispanic/Latino	0.0242082	36.955	0.0242082	0.306489	0.306489	217.704	8993		Hispanic/Latino	0.951275	-1.3789	0.951275	0.9786	0.9786	8545.3	8983		Hispanic/Latino	0.382793	-1.41693	2.02771	0.146531	0.146531	18235.2	8993		Hispanic/Latino	0.977989	0.121263	0.977989	0.992718	0.992718	8785.28	8983
Hispanic/Latino	0.0225821	37.3387	0.0225821	0.285902	0.285902	203.081	8993		Hispanic/Latino	0.936899	-1.34167	0.936899	0.963811	0.963811	8416.16	8983		Hispanic/Latino	0.380274	-1.40992	2.00111	0.144608	0.144608	17996	8993		Hispanic/Latino	0.944732	0.158482	0.944732	0.958961	0.958961	8486.53	8983
Hispanic/Latino	0.0208722	37.7223	0.0208722	0.264254	0.264254	187.704	8993		Hispanic/Latino	0.921697	-1.30443	0.921697	0.948173	0.948173	8279.61	8983		Hispanic/Latino	0.376707	-1.40291	1.96374	0.141908	0.141908	17659.9	8993		Hispanic/Latino	0.900995	0.195701	0.900995	0.914565	0.914565	8093.64	8983
Hispanic/Latino	0.0192135	38.1059	0.0192135	0.243254	0.243254	172.787	8993		Hispanic/Latino	0.902003	-1.26719	0.902003	0.927913	0.927913	8102.69	8983		Hispanic/Latino	0.367029	-1.3959	1.86414	0.13471	0.13471	16764.2	8993		Hispanic/Latino	0.866372	0.23292	0.866372	0.87942	0.87942	7782.62	8983
Hispanic/Latino	0.017703	38.4896	0.017703	0.22413	0.22413	159.203	8993		Hispanic/Latino	0.874104	-1.22995	0.874104	0.899212	0.899212	7852.07	8983		Hispanic/Latino	0.354545	-1.38889	1.73948	0.125702	0.125702	15643.1	8993		Hispanic/Latino	0.840657	0.270139	0.840657	0.853318	0.853318	7551.62	8983
Hispanic/Latino	0.0163695	38.8732	0.0163695	0.207248	0.207248	147.211	8993		Hispanic/Latino	0.836145	-1.19271	0.836145	0.860163	0.860163	7511.09	8983		Hispanic/Latino	0.343475	-1.38188	1.63255	0.117975	0.117975	14681.6	8993		Hispanic/Latino	0.805174	0.307358	0.805174	0.8173	0.8173	7232.88	8983
Hispanic/Latino	0.0152318	39.2569	0.0152318	0.192844	0.192844	136.98	8993		Hispanic/Latino	0.784411	-1.15547	0.784411	0.806943	0.806943	7046.36	8983		Hispanic/Latino	0.336717	-1.37487	1.56894	0.113378	0.113378	14109.5	8993		Hispanic/Latino	0.744555	0.344577	0.744555	0.755769	0.755769	6688.34	8983
Hispanic/Latino	0.0143266	39.6405	0.0143266	0.181383	0.181383	128.839	8993		Hispanic/Latino	0.718938	-1.11824	0.718938	0.739589	0.739589	6458.22	8983		Hispanic/Latino	0.333245	-1.36786	1.53676	0.111052	0.111052	13820.1	8993		Hispanic/Latino	0.665681	0.381796	0.665681	0.675706	0.675706	5979.81	8983
Hispanic/Latino	0.0136214	40.0242	0.0136214	0.172455	0.172455	122.498	8993		Hispanic/Latino	0.649378	-1.081	0.649378	0.668031	0.668031	5833.36	8983		Hispanic/Latino	0.325578	-1.36085	1.46686	0.106001	0.106001	13191.4	8993		Hispanic/Latino	0.587951	0.419015	0.587951	0.596806	0.596806	5281.57	8983
Hispanic/Latino	0.0129749	40.4078	0.0129749	0.164269	0.164269	116.683	8993		Hispanic/Latino	0.586123	-1.04376	0.586123	0.60296	0.60296	5265.15	8983		Hispanic/Latino	0.310334	-1.35384	1.33271	0.096307	0.096307	11985.1	8993		Hispanic/Latino	0.521947	0.456234	0.521947	0.529808	0.529808	4688.65	8983
Hispanic/Latino	0.0122124	40.7914	0.0122124	0.154617	0.154617	109.827	8993		Hispanic/Latino	0.531655	-1.00652	0.531655	0.546926	0.546926	4775.85	8983		Hispanic/Latino	0.29532	-1.34683	1.20688	0.0872139	0.0872139	10853.5	8993		Hispanic/Latino	0.466946	0.493453	0.466946	0.473978	0.473978	4194.57	8983
Hispanic/Latino	0.011292	41.1751	0.011292	0.142963	0.142963	101.549	8993		Hispanic/Latino	0.484775	-0.969282	0.484775	0.4987	0.4987	4354.73	8983		Hispanic/Latino	0.288039	-1.33982	1.14811	0.0829667	0.0829667	10324.9	8993		Hispanic/Latino	0.421596	0.530672	0.421596	0.427945	0.427945	3787.2	8983
Hispanic/Latino	0.0103564	41.5587	0.0103564	0.131118	0.131118	93.1355	8993		Hispanic/Latino	0.445039	-0.932043	0.445039	0.457822	0.457822	3997.78	8983		Hispanic/Latino	0.284245	-1.33281	1.11805	0.0807951	0.0807951	10054.7	8993		Hispanic/Latino	0.383396	0.567891	0.383396	0.38917	0.38917	3444.05	8983
Hispanic/Latino	0.00959492	41.9424	0.00959492	0.121477	0.121477	86.2871	8993		Hispanic/Latino	0.411791	-0.894805	0.411791	0.423619	0.423619	3699.12	8983		Hispanic/Latino	0.276551	-1.32579	1.05835	0.0764805	0.0764805	9517.72	8993		Hispanic/Latino	0.347728	0.60511	0.347728	0.352965	0.352965	3123.64	8983
Hispanic/Latino	0.00906052	42.326	0.00906052	0.114711	0.114711	81.4813	8993		Hispanic/Latino	0.381459	-0.857567	0.381459	0.392417	0.392417	3426.65	8983		Hispanic/Latino	0.266657	-1.31878	0.983977	0.0711062	0.0711062	8848.91	8993		Hispanic/Latino	0.311035	0.642328	0.311035	0.315719	0.315719	2794.03	8983
Hispanic/Latino	0.00862254	42.7097	0.00862254	0.109166	0.109166	77.5425	8993		Hispanic/Latino	0.348241	-0.820328	0.348241	0.358244	0.358244	3128.25	8983		Hispanic/Latino	0.261751	-1.31177	0.948101	0.0685136	0.0685136	8526.28	8993		Hispanic/Latino	0.272106	0.679547	0.272106	0.276204	0.276204	2444.33	8983
Hispanic/Latino	0.00811865	43.0933	0.00811865	0.102787	0.102787	73.0111	8993		Hispanic/Latino	0.307756	-0.78309	0.307756	0.316596	0.316596	2764.57	8983		Hispanic/Latino	0.260109	-1.30476	0.936246	0.0676569	0.0676569	8419.66	8993		Hispanic/Latino	0.232402	0.716766	0.232402	0.235902	0.235902	2087.67	8983
Hispanic/Latino	0.00749779	43.4769	0.00749779	0.0949264	0.0949264	67.4277	8993		Hispanic/Latino	0.260127	-0.745852	0.260127	0.267599	0.267599	2336.72	8983		Hispanic/Latino	0.251626	-1.29775	0.876173	0.0633158	0.0633158	7879.43	8993		Hispanic/Latino	0.194591	0.753985	0.194591	0.197522	0.197522	1748.01	8983
Hispanic/Latino	0.00683874	43.8606	0.00683874	0.0865823	0.0865823	61.5008	8993		Hispanic/Latino	0.211247	-0.708613	0.211247	0.217315	0.217315	1897.63	8983		Hispanic/Latino	0.234692	-1.29074	0.762211	0.0550804	0.0550804	6854.56	8993		Hispanic/Latino	0.159936	0.791204	0.159936	0.162345	0.162345	1436.71	8983
Hispanic/Latino	0.00625764	44.2442	0.00625764	0.0792253	0.0792253	56.2749	8993		Hispanic/Latino	0.168379	-0.671375	0.168379	0.173215	0.173215	1512.55	8983		Hispanic/Latino	0.219365	-1.28373	0.665902	0.0481208	0.0481208	5988.46	8993		Hispanic/Latino	0.128221	0.828423	0.128221	0.130152	0.130152	1151.81	8983
Hispanic/Latino	0.00580642	44.6279	0.00580642	0.0735127	0.0735127	52.2172	8993		Hispanic/Latino	0.134383	-0.634136	0.134383	0.138243	0.138243	1207.17	8983		Hispanic/Latino	0.210275	-1.27672	0.61186	0.0442155	0.0442155	5502.46	8993		Hispanic/Latino	0.0995559	0.865642	0.0995559	0.101055	0.101055	894.311	8983
Hispanic/Latino	0.00544999	45.0115	0.00544999	0.0689999	0.0689999	49.0117	8993		Hispanic/Latino	0.107517	-0.596898	0.107517	0.110605	0.110605	965.824	8983		Hispanic/Latino	0.203742	-1.26971	0.574435	0.041511	0.041511	5165.89	8993		Hispanic/Latino	0.0750224	0.902861	0.0750224	0.0761523	0.0761523	673.926	8983
Hispanic/Latino	0.00511037	45.3952	0.00511037	0.0647002	0.0647002	45.9575	8993		Hispanic/Latino	0.0861033	-0.55966	0.0861033	0.0885766	0.0885766	773.466	8983		Hispanic/Latino	0.198392	-1.2627	0.544662	0.0393595	0.0393595	4898.14	8993		Hispanic/Latino	0.0560786	0.94008	0.0560786	0.0569232	0.0569232	503.754	8983
Hispanic/Latino	0.00474655	45.7788	0.00474655	0.060094	0.060094	42.6857	8993		Hispanic/Latino	0.0690121	-0.522421	0.0690121	0.0709944	0.0709944	619.936	8983		Hispanic/Latino	0.192477	-1.25569	0.512669	0.0370475	0.0370475	4610.43	8993		Hispanic/Latino	0.0427826	0.977299	0.0427826	0.043427	0.043427	384.317	8983
Hispanic/Latino	0.00438258	46.1624	0.00438258	0.055486	0.055486	39.4126	8993		Hispanic/Latino	0.0543673	-0.485183	0.0543673	0.0559289	0.0559289	488.381	8983		Hispanic/Latino	0.184106	-1.24868	0.469046	0.0338952	0.0338952	4218.13	8993		Hispanic/Latino	0.0331178	1.01452	0.0331178	0.0336166	0.0336166	297.497	8983
Hispanic/Latino	0.00406482	46.5461	0.00406482	0.051463	0.051463	36.5549	8993		Hispanic/Latino	0.0408673	-0.447944	0.0408673	0.0420412	0.0420412	367.111	8983		Hispanic/Latino	0.175944	-1.24167	0.428379	0.0309564	0.0309564	3852.41	8993		Hispanic/Latino	0.0254674	1.05174	0.0254674	0.025851	0.025851	228.774	8983
Hispanic/Latino	0.00380017	46.9297	0.00380017	0.0481123	0.0481123	34.1749	8993		Hispanic/Latino	0.0299529	-0.410706	0.0299529	0.0308132	0.0308132	269.066	8983		Hispanic/Latino	0.169689	-1.23466	0.398459	0.0287943	0.0287943	3583.34	8993		Hispanic/Latino	0.0195078	1.08896	0.0195078	0.0198016	0.0198016	175.238	8983
Hispanic/Latino	0.00354143	47.3134	0.00354143	0.0448365	0.0448365	31.848	8993		Hispanic/Latino	0.0234706	-0.373468	0.0234706	0.0241448	0.0241448	210.837	8983		Hispanic/Latino	0.162669	-1.22764	0.366174	0.0264612	0.0264612	3293	8993		Hispanic/Latino	0.0154884	1.12617	0.0154884	0.0157217	0.0157217	139.133	8983
Hispanic/Latino	0.00324665	47.697	0.00324665	0.0411045	0.0411045	29.1972	8993		Hispanic/Latino	0.0202503	-0.336229	0.0202503	0.0208319	0.0208319	181.908	8983		Hispanic/Latino	0.153418	-1.22063	0.325709	0.023537	0.023537	2929.1	8993		Hispanic/Latino	0.0132826	1.16339	0.0132826	0.0134826	0.0134826	119.317	8983
Hispanic/Latino	0.00293826	48.0807	0.00293826	0.0372001	0.0372001	26.4238	8993		Hispanic/Latino	0.0179081	-0.298991	0.0179081	0.0184226	0.0184226	160.869	8983		Hispanic/Latino	0.145398	-1.21362	0.292547	0.0211406	0.0211406	2630.88	8993		Hispanic/Latino	0.0121463	1.20061	0.0121463	0.0123293	0.0123293	109.11	8983
Hispanic/Latino	0.00268646	48.4643	0.00268646	0.0340121	0.0340121	24.1593	8993		Hispanic/Latino	0.0149667	-0.261753	0.0149667	0.0153967	0.0153967	134.446	8983		Hispanic/Latino	0.139802	-1.20661	0.270461	0.0195446	0.0195446	2432.26	8993		Hispanic/Latino	0.0110858	1.23783	0.0110858	0.0112528	0.0112528	99.5838	8983
Hispanic/Latino	0.00253297	48.8479	0.00253297	0.0320688	0.0320688	22.779	8993		Hispanic/Latino	0.0110364	-0.224514	0.0110364	0.0113535	0.0113535	99.1403	8983		Hispanic/Latino	0.132051	-1.1996	0.241304	0.0174376	0.0174376	2170.04	8993		Hispanic/Latino	0.00910669	1.27505	0.00910669	0.00924384	0.00924384	81.8054	8983
Hispanic/Latino	0.00243845	49.2316	0.00243845	0.0308722	0.0308722	21.929	8993		Hispanic/Latino	0.00686753	-0.187276	0.00686753	0.00706479	0.00706479	61.691	8983		Hispanic/Latino	0.119068	-1.19259	0.196186	0.0141772	0.0141772	1764.3	8993		Hispanic/Latino	0.00622095	1.31227	0.00622095	0.00631464	0.00631464	55.8828	8983
Hispanic/Latino	0.00231819	49.6152	0.00231819	0.0293496	0.0293496	20.8475	8993		Hispanic/Latino	0.0038688	-0.150037	0.0038688	0.00397993	0.00397993	34.7534	8983		Hispanic/Latino	0.107766	-1.18558	0.160709	0.0116135	0.0116135	1445.26	8993		Hispanic/Latino	0.00375561	1.34949	0.00375561	0.00381217	0.00381217	33.7366	8983
Hispanic/Latino	0.00210698	49.9989	0.00210698	0.0266755	0.0266755	18.948	8993		Hispanic/Latino	0.00275344	-0.112799	0.00275344	0.00283253	0.00283253	24.7342	8983		Hispanic/Latino	0.107765	-1.17857	0.160708	0.0116134	0.0116134	1445.24	8993		Hispanic/Latino	0.00264294	1.38671	0.00264294	0.00268275	0.00268275	23.7416	8983
Hispanic/Latino	0.00180368	50.3825	0.00180368	0.0228356	0.0228356	16.2205	8993		Hispanic/Latino	0.00295061	-0.0755606	0.00295061	0.00303537	0.00303537	26.5054	8983		Hispanic/Latino	0.115439	-1.17156	0.184408	0.0133261	0.0133261	1658.38	8993		Hispanic/Latino	0.00237116	1.42393	0.00237116	0.00240687	0.00240687	21.3002	8983
Hispanic/Latino	0.00147268	50.7662	0.00147268	0.0186449	0.0186449	13.2438	8993		Hispanic/Latino	0.00331458	-0.0383222	0.00331458	0.0034098	0.0034098	29.7749	8983		Hispanic/Latino	0.122021	-1.16455	0.206039	0.0148892	0.0148892	1852.91	8993		Hispanic/Latino	0.00197008	1.46115	0.00197008	0.00199975	0.00199975	17.6972	8983
Hispanic/Latino	0.00120371	51.1498	0.00120371	0.0152397	0.0152397	10.825	8993		Hispanic/Latino	0.00301918	-0.00108384	0.00301918	0.0031059	0.0031059	27.1213	8983		Hispanic/Latino	0.124644	-1.15754	0.214991	0.0155361	0.0155361	1933.41	8993		Hispanic/Latino	0.00123951	1.49836	0.00123951	0.00125818	0.00125818	11.1345	8983
Hispanic/Latino	0.00105633	51.5334	0.00105633	0.0133737	0.0133737	9.49957	8993		Hispanic/Latino	0.00209339	0.0361545	0.00209339	0.00215353	0.00215353	18.805	8983		Hispanic/Latino	0.121093	-1.15053	0.202917	0.0146636	0.0146636	1824.83	8993		Hispanic/Latino	0.000558567	1.53558	0.000558567	0.00056698	0.00056698	5.01761	8983
Hispanic/Latino	0.00101722	51.9171	0.00101722	0.0128785	0.0128785	9.14782	8993		Hispanic/Latino	0.00108425	0.0733929	0.00108425	0.00111539	0.00111539	9.73979	8983		Hispanic/Latino	0.109326	-1.14352	0.165394	0.0119521	0.0119521	1487.39	8993		Hispanic/Latino	0.000175202	1.5728	0.000175202	0.000177841	0.000177841	1.57384	8983
Hispanic/Latino	0.00102025	52.3007	0.00102025	0.012917	0.012917	9.17512	8993		Hispanic/Latino	0.000412123	0.110631	0.000412123	0.000423961	0.000423961	3.7021	8983		Hispanic/Latino	0.0948358	-1.13651	0.124458	0.00899383	0.00899383	1119.25	8993		Hispanic/Latino	3.88974e-05	1.61002	3.88974e-05	3.94832e-05	3.94832e-05	0.349415	8983
Hispanic/Latino	0.000994173	52.6844	0.000994173	0.0125868	0.0125868	8.9406	8993		Hispanic/Latino	0.000115263	0.14787	0.000115263	0.000118574	0.000118574	1.03541	8983		Hispanic/Latino	0.083236	-1.1295	0.0958739	0.00692824	0.00692824	862.194	8993		Hispanic/Latino	8.88568e-06	1.64724	8.88568e-06	9.01951e-06	9.01951e-06	0.0798201	8983
Hispanic/Latino	0.00091366	53.068	0.00091366	0.0115675	0.0115675	8.21655	8993		Hispanic/Latino	3.48353e-05	0.185108	3.48353e-05	3.5836e-05	3.5836e-05	0.312926	8983		Hispanic/Latino	0.0719703	-1.12248	0.0716778	0.00517973	0.00517973	644.599	8993		Hispanic/Latino	2.2609e-05	1.68446	2.2609e-05	2.29495e-05	2.29495e-05	0.203097	8983
Hispanic/Latino	0.000801752	53.4517	0.000801752	0.0101506	0.0101506	7.21016	8993		Hispanic/Latino	6.64222e-05	0.222346	6.64222e-05	6.83302e-05	6.83302e-05	0.596671	8983		Hispanic/Latino	0.0603265	-1.11547	0.0503609	0.00363928	0.00363928	452.896	8993		Hispanic/Latino	0.000100535	1.72168	0.000100535	0.000102049	0.000102049	0.903107	8983
Hispanic/Latino	0.000691073	53.8353	0.000691073	0.00874938	0.00874938	6.21482	8993		Hispanic/Latino	0.000213702	0.259585	0.000213702	0.00021984	0.00021984	1.91968	8983		Hispanic/Latino	0.0522098	-1.10846	0.0377208	0.00272586	0.00272586	339.223	8993		Hispanic/Latino	0.000300125	1.7589	0.000300125	0.000304645	0.000304645	2.69602	8983
Hispanic/Latino	0.000586845	54.2189	0.000586845	0.0074298	0.0074298	5.2775	8993		Hispanic/Latino	0.00047829	0.296823	0.00047829	0.000492029	0.000492029	4.29648	8983		Hispanic/Latino	0.0486908	-1.10145	0.0328073	0.00237079	0.00237079	295.036	8993		Hispanic/Latino	0.000592487	1.79612	0.000592487	0.00060141	0.00060141	5.32231	8983
Hispanic/Latino	0.000474049	54.6026	0.000474049	0.00600173	0.00600173	4.26312	8993		Hispanic/Latino	0.000717524	0.334062	0.000717524	0.000738135	0.000738135	6.44552	8983		Hispanic/Latino	0.0437831	-1.09444	0.0265271	0.00191696	0.00191696	238.558	8993		Hispanic/Latino	0.000770078	1.83334	0.000770078	0.000781675	0.000781675	6.91761	8983
Hispanic/Latino	0.000347125	54.9862	0.000347125	0.0043948	0.0043948	3.1217	8993		Hispanic/Latino	0.000721348	0.3713	0.000721348	0.000742068	0.000742068	6.47987	8983		Hispanic/Latino	0.0330069	-1.08743	0.0150761	0.00108946	0.00108946	135.579	8993		Hispanic/Latino	0.000657945	1.87055	0.000657945	0.000667854	0.000667854	5.91032	8983
European American	0.00212901	17.0056	0.00212901	0.0243565	0.0243565	59.2377	27824		European American	0.000529021	-3.3153	0.000529021	0.000557882	0.000557882	14.7195	27824		European American	9.51748e-10	-1.78149	6.62166e-17	9.05823e-19	9.05823e-19	1.84241e-12	27824		European American	0.000533485	-1.81412	0.000533485	0.000558499	0.000558499	14.8437	27824
European American	0.00392415	17.3892	0.00392415	0.0448934	0.0448934	109.186	27824		European American	0.000506314	-3.27806	0.000506314	0.000533937	0.000533937	14.0877	27824		European American	8.99629e-08	-1.77448	5.9163e-13	8.09332e-15	8.09332e-15	1.64615e-08	27824		European American	0.000507656	-1.7769	0.000507656	0.000531459	0.000531459	14.125	27824
European American	0.00631818	17.7729	0.00631818	0.0722817	0.0722817	175.797	27824		European American	0.000289728	-3.24082	0.000289728	0.000305534	0.000305534	8.06138	27824		European American	0.0130527	-1.76747	0.0124544	0.000170373	0.000170373	346.532	27824		European American	0.000286622	-1.73968	0.000286622	0.000300061	0.000300061	7.97496	27824
European American	0.00932929	18.1565	0.00932929	0.10673	0.10673	259.578	27824		European American	9.94406e-05	-3.20358	9.94406e-05	0.000104866	0.000104866	2.76684	27824		European American	3.47012e-07	-1.76046	8.80264e-12	1.20418e-13	1.20418e-13	2.44925e-07	27824		European American	9.63911e-05	-1.70247	9.63911e-05	0.000100911	0.000100911	2.68199	27824
European American	0.01294	18.5402	0.01294	0.148037	0.148037	360.043	27824		European American	2.66017e-05	-3.16635	2.66017e-05	2.8053e-05	2.8053e-05	0.740167	27824		European American	0.00961237	-1.75345	0.00675436	9.23976e-05	9.23976e-05	187.933	27824		European American	2.40826e-05	-1.66525	2.40826e-05	2.52118e-05	2.52118e-05	0.670074	27824
European American	0.0171469	18.9238	0.0171469	0.196166	0.196166	477.096	27824		European American	4.9909e-05	-3.12911	4.9909e-05	5.26319e-05	5.26319e-05	1.38867	27824		European American	2.89915e-09	-1.74644	6.14421e-16	8.4051e-18	8.4051e-18	1.70957e-11	27824		European American	3.93861e-05	-1.62803	3.93861e-05	4.12328e-05	4.12328e-05	1.09588	27824
European American	0.0220352	19.3075	0.0220352	0.252089	0.252089	613.108	27824		European American	0.000210522	-3.09187	0.000210522	0.000222008	0.000222008	5.85757	27824		European American	6.32432e-07	-1.73943	2.92383e-11	3.99971e-13	3.99971e-13	8.13526e-07	27824		European American	0.000158591	-1.59081	0.000158591	0.000166027	0.000166027	4.41263	27824
European American	0.0276689	19.6911	0.0276689	0.31654	0.31654	769.86	27824		European American	0.000606885	-3.05463	0.000606885	0.000639995	0.000639995	16.886	27824		European American	0.0047843	-1.73241	0.00167324	2.28895e-05	2.28895e-05	46.5564	27824		European American	0.000444715	-1.55359	0.000444715	0.000465567	0.000465567	12.3737	27824
European American	0.0339367	20.0747	0.0339367	0.388245	0.388245	944.254	27824		European American	0.00129479	-3.01739	0.00129479	0.00136543	0.00136543	36.0261	27824		European American	0.0138934	-1.7254	0.0141105	0.000193027	0.000193027	392.61	27824		European American	0.000961644	-1.51637	0.000961644	0.00100673	0.00100673	26.7568	27824
European American	0.0404721	20.4584	0.0404721	0.463011	0.463011	1126.09	27824		European American	0.00233372	-2.98015	0.00233372	0.00246104	0.00246104	64.9333	27824		European American	7.42623e-06	-1.71839	4.03144e-09	5.51489e-11	5.51489e-11	0.000112171	27824		European American	0.00184878	-1.47915	0.00184878	0.00193546	0.00193546	51.4403	27824
European American	0.0468016	20.842	0.0468016	0.535423	0.535423	1302.21	27824		European American	0.00375459	-2.94292	0.00375459	0.00395943	0.00395943	104.468	27824		European American	0.00753847	-1.71138	0.00415422	5.68285e-05	5.68285e-05	115.587	27824		European American	0.0032253	-1.44193	0.0032253	0.00337653	0.00337653	89.7407	27824
European American	0.0528347	21.2257	0.0528347	0.604444	0.604444	1470.07	27824		European American	0.00538825	-2.90568	0.00538825	0.00568221	0.00568221	149.923	27824		European American	0.024014	-1.70437	0.0421553	0.000576672	0.000576672	1172.93	27824		European American	0.00494103	-1.40471	0.00494103	0.00517271	0.00517271	137.479	27824
European American	0.0588198	21.6093	0.0588198	0.672915	0.672915	1636.6	27824		European American	0.0071706	-2.86844	0.0071706	0.0075618	0.0075618	199.515	27824		European American	0.0277492	-1.69736	0.0562893	0.00077002	0.00077002	1566.19	27824		European American	0.00683495	-1.3675	0.00683495	0.00715542	0.00715542	190.176	27824
European American	0.0647594	21.993	0.0647594	0.740865	0.740865	1801.86	27824		European American	0.00930754	-2.8312	0.00930754	0.00981533	0.00981533	258.973	27824		European American	0.0183797	-1.69035	0.0246944	0.000337812	0.000337812	687.096	27824		European American	0.008959	-1.33028	0.008959	0.00937907	0.00937907	249.275	27824
European American	0.0702116	22.3766	0.0702116	0.80324	0.80324	1953.57	27824		European American	0.0120656	-2.79396	0.0120656	0.0127239	0.0127239	335.714	27824		European American	0.0184348	-1.68334	0.0248429	0.000339843	0.000339843	691.228	27824		European American	0.0115602	-1.29306	0.0115602	0.0121023	0.0121023	321.652	27824
European American	0.07477	22.7602	0.07477	0.855389	0.855389	2080.4	27824		European American	0.0157703	-2.75672	0.0157703	0.0166307	0.0166307	438.794	27824		European American	0.0163731	-1.67633	0.0195968	0.000268078	0.000268078	545.261	27824		European American	0.0151293	-1.25584	0.0151293	0.0158387	0.0158387	420.958	27824
European American	0.0784456	23.1439	0.0784456	0.89744	0.89744	2182.67	27824		European American	0.0200663	-2.71949	0.0200663	0.0211611	0.0211611	558.326	27824		European American	0.0154874	-1.66932	0.0175341	0.000239861	0.000239861	487.868	27824		European American	0.0192019	-1.21862	0.0192019	0.0201023	0.0201023	534.274	27824
European American	0.0814455	23.5275	0.0814455	0.931759	0.931759	2266.14	27824		European American	0.0242123	-2.68225	0.0242123	0.0255333	0.0255333	673.683	27824		European American	0.0252164	-1.66231	0.0464825	0.000635866	0.000635866	1293.33	27824		European American	0.0226484	-1.1814	0.0226484	0.0237103	0.0237103	630.168	27824
European American	0.0840031	23.9112	0.0840031	0.961018	0.961018	2337.3	27824		European American	0.0289191	-2.64501	0.0289191	0.0304968	0.0304968	804.644	27824		European American	0.0454446	-1.6553	0.150969	0.00206521	0.00206521	4200.56	27824		European American	0.0262729	-1.14418	0.0262729	0.0275048	0.0275048	731.016	27824
European American	0.0860527	24.2948	0.0860527	0.984466	0.984466	2394.33	27824		European American	0.0360789	-2.60777	0.0360789	0.0380473	0.0380473	1003.86	27824		European American	0.100387	-1.64829	0.736681	0.0100776	0.0100776	20497.4	27824		European American	0.0325991	-1.10696	0.0325991	0.0341276	0.0341276	907.038	27824
European American	0.0872103	24.6785	0.0872103	0.99771	0.99771	2426.54	27824		European American	0.045829	-2.57053	0.045829	0.0483293	0.0483293	1275.15	27824		European American	0.137557	-1.64128	1.38321	0.0189219	0.0189219	38486.4	27824		European American	0.042204	-1.06974	0.042204	0.0441829	0.0441829	1174.28	27824
European American	0.0874105	25.0621	0.0874105	1	1	2432.11	27824		European American	0.0560115	-2.53329	0.0560115	0.0590673	0.0590673	1558.46	27824		European American	0.190417	-1.63427	2.65056	0.0362588	0.0362588	73749.1	27824		European American	0.0526318	-1.03252	0.0526318	0.0550996	0.0550996	1464.43	27824
European American	0.0870023	25.4457	0.0870023	0.99533	0.99533	2420.75	27824		European American	0.0660276	-2.49606	0.0660276	0.0696299	0.0696299	1837.15	27824		European American	0.163255	-1.62725	1.94831	0.0266523	0.0266523	54209.8	27824		European American	0.0622974	-0.995306	0.0622974	0.0652185	0.0652185	1733.36	27824
European American	0.0861967	25.8294	0.0861967	0.986114	0.986114	2398.34	27824		European American	0.0788122	-2.45882	0.0788122	0.083112	0.083112	2192.87	27824		European American	0.130618	-1.62024	1.24718	0.0170611	0.0170611	34701.6	27824		European American	0.0729859	-0.958087	0.0729859	0.0764081	0.0764081	2030.76	27824
European American	0.0847337	26.213	0.0847337	0.969377	0.969377	2357.63	27824		European American	0.0970995	-2.42158	0.0970995	0.102397	0.102397	2701.7	27824		European American	0.105458	-1.61323	0.81299	0.0111215	0.0111215	22620.6	27824		European American	0.0879376	-0.920868	0.0879376	0.0920609	0.0920609	2446.78	27824
European American	0.0824046	26.5967	0.0824046	0.942731	0.942731	2292.82	27824		European American	0.12059	-2.38434	0.12059	0.127169	0.127169	3355.31	27824		European American	0.0886216	-1.60622	0.57412	0.00785378	0.00785378	15974.3	27824		European American	0.109286	-0.883649	0.109286	0.11441	0.11441	3040.78	27824
European American	0.0794987	26.9803	0.0794987	0.909487	0.909487	2211.97	27824		European American	0.147996	-2.3471	0.147996	0.15607	0.15607	4117.84	27824		European American	0.0871024	-1.59921	0.554605	0.00758683	0.00758683	15431.3	27824		European American	0.136968	-0.84643	0.136968	0.143391	0.143391	3811.01	27824
European American	0.0763458	27.364	0.0763458	0.873417	0.873417	2124.25	27824		European American	0.17664	-2.30986	0.17664	0.186277	0.186277	4914.82	27824		European American	0.088386	-1.5922	0.571071	0.00781208	0.00781208	15889.5	27824		European American	0.166485	-0.809211	0.166485	0.174291	0.174291	4632.27	27824
European American	0.0730583	27.7476	0.0730583	0.835807	0.835807	2032.78	27824		European American	0.205081	-2.27263	0.205081	0.21627	0.21627	5706.19	27824		European American	0.085093	-1.58519	0.529312	0.00724083	0.00724083	14727.6	27824		European American	0.193674	-0.771992	0.193674	0.202755	0.202755	5388.79	27824
European American	0.0696985	28.1312	0.0696985	0.79737	0.79737	1939.29	27824		European American	0.237131	-2.23539	0.237131	0.250069	0.250069	6597.94	27824		European American	0.0873284	-1.57818	0.557486	0.00762625	0.00762625	15511.5	27824		European American	0.221374	-0.734773	0.221374	0.231754	0.231754	6159.51	27824
European American	0.0662105	28.5149	0.0662105	0.757467	0.757467	1842.24	27824		European American	0.274662	-2.19815	0.274662	0.289646	0.289646	7642.19	27824		European American	0.0981143	-1.57117	0.703701	0.00962642	0.00962642	19579.8	27824		European American	0.253209	-0.697554	0.253209	0.265082	0.265082	7045.29	27824
European American	0.0625021	28.8985	0.0625021	0.715041	0.715041	1739.06	27824		European American	0.312348	-2.16091	0.312348	0.329388	0.329388	8690.76	27824		European American	0.0974261	-1.56416	0.693864	0.00949185	0.00949185	19306.1	27824		European American	0.28825	-0.660335	0.28825	0.301766	0.301766	8020.27	27824
European American	0.0587234	29.2822	0.0587234	0.671811	0.671811	1633.92	27824		European American	0.347798	-2.12367	0.347798	0.366773	0.366773	9677.13	27824		European American	0.107224	-1.55715	0.840442	0.011497	0.011497	23384.5	27824		European American	0.327149	-0.623116	0.327149	0.342489	0.342489	9102.6	27824
European American	0.0550934	29.6658	0.0550934	0.630283	0.630283	1532.92	27824		European American	0.386003	-2.08643	0.386003	0.407062	0.407062	10740.2	27824		European American	0.115466	-1.55014	0.974617	0.0133325	0.0133325	27117.7	27824		European American	0.373442	-0.585897	0.373442	0.390952	0.390952	10390.6	27824
European American	0.0516884	30.0495	0.0516884	0.59133	0.59133	1438.18	27824		European American	0.428738	-2.04919	0.428738	0.452129	0.452129	11929.2	27824		European American	0.124937	-1.54313	1.14106	0.0156093	0.0156093	31748.8	27824		European American	0.423375	-0.548678	0.423375	0.443227	0.443227	11780	27824
European American	0.0484736	30.4331	0.0484736	0.554551	0.554551	1348.73	27824		European American	0.472795	-2.01196	0.472795	0.498589	0.498589	13155	27824		European American	0.123324	-1.53612	1.11178	0.0152088	0.0152088	30934	27824		European American	0.467461	-0.511459	0.467461	0.489379	0.489379	13006.6	27824
European American	0.0452263	30.8167	0.0452263	0.517402	0.517402	1258.38	27824		European American	0.520898	-1.97472	0.520898	0.549317	0.549317	14493.5	27824		European American	0.123494	-1.5291	1.11484	0.0152507	0.0152507	31019.3	27824		European American	0.509442	-0.47424	0.509442	0.533329	0.533329	14174.7	27824
European American	0.0418574	31.2004	0.0418574	0.47886	0.47886	1164.64	27824		European American	0.57725	-1.93748	0.57725	0.608743	0.608743	16061.4	27824		European American	0.135717	-1.52209	1.34645	0.018419	0.018419	37463.6	27824		European American	0.559917	-0.437021	0.559917	0.58617	0.58617	15579.1	27824
European American	0.038765	31.584	0.038765	0.443482	0.443482	1078.6	27824		European American	0.637369	-1.90024	0.637369	0.672143	0.672143	17734.2	27824		European American	0.188871	-1.51508	2.60767	0.0356722	0.0356722	72555.9	27824		European American	0.618011	-0.399802	0.618011	0.646988	0.646988	17195.5	27824
European American	0.0362114	31.9677	0.0362114	0.414269	0.414269	1007.55	27824		European American	0.694503	-1.863	0.694503	0.732393	0.732393	19323.9	27824		European American	0.451728	-1.50807	14.9169	0.204058	0.204058	415047	27824		European American	0.677083	-0.362583	0.677083	0.70883	0.70883	18839.1	27824
European American	0.0339048	32.3513	0.0339048	0.38788	0.38788	943.367	27824		European American	0.744299	-1.82576	0.744299	0.784906	0.784906	20709.4	27824		European American	1	-1.50106	73.101	1	1	2.03396e+06	27824		European American	0.731772	-0.325364	0.731772	0.766083	0.766083	20360.8	27824
European American	0.0315737	32.735	0.0315737	0.361212	0.361212	878.506	27824		European American	0.788667	-1.78853	0.788667	0.831694	0.831694	21943.9	27824		European American	0.523362	-1.49405	20.023	0.273908	0.273908	557119	27824		European American	0.779216	-0.288146	0.779216	0.815752	0.815752	21680.9	27824
European American	0.0292121	33.1186	0.0292121	0.334195	0.334195	812.798	27824		European American	0.830955	-1.75129	0.830955	0.876289	0.876289	23120.5	27824		European American	0.100454	-1.48704	0.737668	0.0100911	0.0100911	20524.9	27824		European American	0.818259	-0.250927	0.818259	0.856626	0.856626	22767.2	27824
European American	0.0268335	33.5022	0.0268335	0.306983	0.306983	746.616	27824		European American	0.866922	-1.71405	0.866922	0.914218	0.914218	24121.2	27824		European American	0.0619174	-1.48003	0.280252	0.00383376	0.00383376	7797.73	27824		European American	0.850119	-0.213708	0.850119	0.88998	0.88998	23653.7	27824
European American	0.0245061	33.8859	0.0245061	0.280356	0.280356	681.857	27824		European American	0.895427	-1.67681	0.895427	0.944278	0.944278	24914.3	27824		European American	0.0423871	-1.47302	0.131338	0.00179667	0.00179667	3654.36	27824		European American	0.880293	-0.176489	0.880293	0.921569	0.921569	24493.3	27824
European American	0.0223141	34.2695	0.0223141	0.25528	0.25528	620.868	27824		European American	0.920767	-1.63957	0.920767	0.971002	0.971002	25619.4	27824		European American	0.0340197	-1.46601	0.0846029	0.00115734	0.00115734	2353.99	27824		European American	0.911527	-0.13927	0.911527	0.954267	0.954267	25362.3	27824
European American	0.0202668	34.6532	0.0202668	0.231857	0.231857	563.902	27824		European American	0.940731	-1.60233	0.940731	0.992055	0.992055	26174.9	27824		European American	0.0226471	-1.459	0.037493	0.000512892	0.000512892	1043.2	27824		European American	0.938972	-0.102051	0.938972	0.982999	0.982999	26126	27824
European American	0.0184859	35.0368	0.0184859	0.211484	0.211484	514.352	27824		European American	0.948265	-1.5651	0.948265	1	1	26384.5	27824		European American	0.0295613	-1.45199	0.0638808	0.00087387	0.00087387	1777.42	27824		European American	0.954166	-0.0648317	0.954166	0.998906	0.998906	26548.7	27824
European American	0.0171003	35.4205	0.0171003	0.195633	0.195633	475.8	27824		European American	0.944303	-1.52786	0.944303	0.995821	0.995821	26274.3	27824		European American	0.0164866	-1.44498	0.0198695	0.000271809	0.000271809	552.85	27824		European American	0.955212	-0.0276128	0.955212	1	1	26577.8	27824
European American	0.0158824	35.8041	0.0158824	0.1817	0.1817	441.913	27824		European American	0.935348	-1.49062	0.935348	0.986378	0.986378	26025.1	27824		European American	0.0186506	-1.43797	0.0254277	0.000347843	0.000347843	707.5	27824		European American	0.947224	0.00960617	0.947224	0.991638	0.991638	26355.6	27824
European American	0.0145846	36.1877	0.0145846	0.166852	0.166852	405.803	27824		European American	0.921562	-1.45338	0.921562	0.97184	0.97184	25641.5	27824		European American	0.0193975	-1.43095	0.0275051	0.000376261	0.000376261	765.302	27824		European American	0.931053	0.0468251	0.931053	0.974708	0.974708	25905.6	27824
European American	0.0133013	36.5714	0.0133013	0.152171	0.152171	370.096	27824		European American	0.900293	-1.41614	0.900293	0.949411	0.949411	25049.8	27824		European American	0.008976	-1.42394	0.00588964	8.05686e-05	8.05686e-05	163.873	27824		European American	0.909104	0.0840441	0.909104	0.951731	0.951731	25294.9	27824
European American	0.0121733	36.955	0.0121733	0.139266	0.139266	338.709	27824		European American	0.872613	-1.3789	0.872613	0.92022	0.92022	24279.6	27824		European American	0.00129736	-1.41693	0.00012304	1.68315e-06	1.68315e-06	3.42347	27824		European American	0.887796	0.121263	0.887796	0.929423	0.929423	24702	27824
European American	0.0112212	37.3387	0.0112212	0.128374	0.128374	312.22	27824		European American	0.839709	-1.34167	0.839709	0.885521	0.885521	23364.1	27824		European American	0.0107897	-1.40992	0.00851019	0.000116417	0.000116417	236.788	27824		European American	0.863592	0.158482	0.863592	0.904084	0.904084	24028.6	27824
European American	0.0104494	37.7223	0.0104494	0.119544	0.119544	290.744	27824		European American	0.804041	-1.30443	0.804041	0.847908	0.847908	22371.6	27824		European American	0.00167605	-1.40291	0.000205351	2.80914e-06	2.80914e-06	5.7137	27824		European American	0.829154	0.195701	0.829154	0.868032	0.868032	23070.4	27824
European American	0.00976214	38.1059	0.00976214	0.111682	0.111682	271.622	27824		European American	0.768173	-1.26719	0.768173	0.810082	0.810082	21373.6	27824		European American	0.0141962	-1.3959	0.0147322	0.000201532	0.000201532	409.908	27824		European American	0.787269	0.23292	0.787269	0.824182	0.824182	21905	27824
European American	0.00898639	38.4896	0.00898639	0.102807	0.102807	250.037	27824		European American	0.730513	-1.22995	0.730513	0.770367	0.770367	20325.8	27824		European American	0.0216457	-1.38889	0.0342504	0.000468535	0.000468535	952.983	27824		European American	0.744444	0.270139	0.744444	0.77935	0.77935	20713.4	27824
European American	0.00810166	38.8732	0.00810166	0.0926852	0.0926852	225.421	27824		European American	0.68945	-1.19271	0.68945	0.727064	0.727064	19183.3	27824		European American	7.94571e-10	-1.38188	4.61518e-17	6.31343e-19	6.31343e-19	1.28413e-12	27824		European American	0.702149	0.307358	0.702149	0.735072	0.735072	19536.6	27824
European American	0.0072648	39.2569	0.0072648	0.0831113	0.0831113	202.136	27824		European American	0.644764	-1.15547	0.644764	0.67994	0.67994	17939.9	27824		European American	0	-1.37487	0	0	0	0	27824		European American	0.658076	0.344577	0.658076	0.688932	0.688932	18310.3	27824
European American	0.00666809	39.6405	0.00666809	0.0762847	0.0762847	185.533	27824		European American	0.594744	-1.11824	0.594744	0.627191	0.627191	16548.2	27824		European American	0.0103195	-1.36786	0.00778474	0.000106493	0.000106493	216.603	27824		European American	0.608494	0.381796	0.608494	0.637025	0.637025	16930.7	27824
European American	0.00632734	40.0242	0.00632734	0.0723865	0.0723865	176.052	27824		European American	0.541388	-1.081	0.541388	0.570925	0.570925	15063.6	27824		European American	0.0137887	-1.36085	0.0138985	0.000190128	0.000190128	386.712	27824		European American	0.5527	0.419015	0.5527	0.578616	0.578616	15378.3	27824
European American	0.0060283	40.4078	0.0060283	0.0689654	0.0689654	167.732	27824		European American	0.489158	-1.04376	0.489158	0.515845	0.515845	13610.3	27824		European American	8.75117e-05	-1.35384	5.59829e-07	7.6583e-09	7.6583e-09	0.0155767	27824		European American	0.496809	0.456234	0.496809	0.520104	0.520104	13823.2	27824
European American	0.00559373	40.7914	0.00559373	0.0639938	0.0639938	155.64	27824		European American	0.441229	-1.00652	0.441229	0.465301	0.465301	12276.8	27824		European American	4.499e-09	-1.34683	1.47964e-15	2.0241e-17	2.0241e-17	4.11694e-11	27824		European American	0.449685	0.493453	0.449685	0.47077	0.47077	12512	27824
European American	0.00503918	41.1751	0.00503918	0.0576496	0.0576496	140.21	27824		European American	0.397491	-0.969282	0.397491	0.419177	0.419177	11059.8	27824		European American	0.00436907	-1.33982	0.00139541	1.90888e-05	1.90888e-05	38.8258	27824		European American	0.41111	0.530672	0.41111	0.430386	0.430386	11438.7	27824
European American	0.00446637	41.5587	0.00446637	0.0510965	0.0510965	124.272	27824		European American	0.353836	-0.932043	0.353836	0.373141	0.373141	9845.14	27824		European American	0.00532936	-1.33281	0.00207622	2.84021e-05	2.84021e-05	57.7687	27824		European American	0.371976	0.567891	0.371976	0.389417	0.389417	10349.9	27824
European American	0.00398052	41.9424	0.00398052	0.0455382	0.0455382	110.754	27824		European American	0.3093	-0.894805	0.3093	0.326175	0.326175	8605.97	27824		European American	2.11899e-05	-1.32579	3.28232e-08	4.49012e-10	4.49012e-10	0.000913273	27824		European American	0.328662	0.60511	0.328662	0.344072	0.344072	9144.68	27824
European American	0.00363269	42.326	0.00363269	0.041559	0.041559	101.076	27824		European American	0.268622	-0.857567	0.268622	0.283277	0.283277	7474.14	27824		European American	0.000291937	-1.31878	6.2302e-06	8.52273e-08	8.52273e-08	0.173349	27824		European American	0.285231	0.642328	0.285231	0.298605	0.298605	7936.27	27824
European American	0.00336761	42.7097	0.00336761	0.0385264	0.0385264	93.7004	27824		European American	0.234447	-0.820328	0.234447	0.247237	0.247237	6523.24	27824		European American	0.0001878	-1.31177	2.5782e-06	3.5269e-08	3.5269e-08	0.0717358	27824		European American	0.245403	0.679547	0.245403	0.256909	0.256909	6828.09	27824
European American	0.00311633	43.0933	0.00311633	0.0356517	0.0356517	86.7087	27824		European American	0.203986	-0.78309	0.203986	0.215115	0.215115	5675.72	27824		European American	3.91636e-09	-1.30476	1.12121e-15	1.53378e-17	1.53378e-17	3.11966e-11	27824		European American	0.210108	0.716766	0.210108	0.21996	0.21996	5846.06	27824
European American	0.00287103	43.4769	0.00287103	0.0328454	0.0328454	79.8835	27824		European American	0.174224	-0.745852	0.174224	0.183729	0.183729	4847.61	27824		European American	0	-1.29775	0	0	0	0	27824		European American	0.179103	0.753985	0.179103	0.187501	0.187501	4983.37	27824
European American	0.00265426	43.8606	0.00265426	0.0303654	0.0303654	73.8521	27824		European American	0.146468	-0.708613	0.146468	0.154458	0.154458	4075.31	27824		European American	0	-1.29074	0	0	0	0	27824		European American	0.152864	0.791204	0.152864	0.160031	0.160031	4253.28	27824
European American	0.00247542	44.2442	0.00247542	0.0283194	0.0283194	68.876	27824		European American	0.123975	-0.671375	0.123975	0.130738	0.130738	3449.47	27824		European American	5.20351e-07	-1.28373	1.97932e-11	2.70765e-13	2.70765e-13	5.50727e-07	27824		European American	0.131591	0.828423	0.131591	0.137761	0.137761	3661.38	27824
European American	0.00232535	44.6279	0.00232535	0.0266026	0.0266026	64.7004	27824		European American	0.106222	-0.634136	0.106222	0.112017	0.112017	2955.52	27824		European American	0.00679693	-1.27672	0.00337714	4.61982e-05	4.61982e-05	93.9654	27824		European American	0.112712	0.865642	0.112712	0.117997	0.117997	3136.11	27824
European American	0.00219065	45.0115	0.00219065	0.0250617	0.0250617	60.9527	27824		European American	0.0892774	-0.596898	0.0892774	0.0941482	0.0941482	2484.06	27824		European American	0.00174488	-1.26971	0.000222563	3.0446e-06	3.0446e-06	6.1926	27824		European American	0.0934855	0.902861	0.0934855	0.0978689	0.0978689	2601.14	27824
European American	0.00204858	45.3952	0.00204858	0.0234363	0.0234363	56.9996	27824		European American	0.0723262	-0.55966	0.0723262	0.0762721	0.0762721	2012.4	27824		European American	0.000288	-1.2627	6.0633e-06	8.29442e-08	8.29442e-08	0.168705	27824		European American	0.075407	0.94008	0.075407	0.0789427	0.0789427	2098.13	27824
European American	0.00188134	45.7788	0.00188134	0.0215231	0.0215231	52.3465	27824		European American	0.0584226	-0.522421	0.0584226	0.06161	0.06161	1625.55	27824		European American	0.000183276	-1.25569	2.45548e-06	3.35902e-08	3.35902e-08	0.0683212	27824		European American	0.0617273	0.977299	0.0617273	0.0646216	0.0646216	1717.5	27824
European American	0.00171533	46.1624	0.00171533	0.0196239	0.0196239	47.7274	27824		European American	0.0488331	-0.485183	0.0488331	0.0514973	0.0514973	1358.73	27824		European American	0.00285563	-1.24868	0.000596112	8.15464e-06	8.15464e-06	16.5862	27824		European American	0.0523588	1.01452	0.0523588	0.0548138	0.0548138	1456.83	27824
European American	0.00157886	46.5461	0.00157886	0.0180626	0.0180626	43.9301	27824		European American	0.0418021	-0.447944	0.0418021	0.0440827	0.0440827	1163.1	27824		European American	0.00618242	-1.24167	0.00279409	3.82223e-05	3.82223e-05	77.7427	27824		European American	0.0449321	1.05174	0.0449321	0.0470389	0.0470389	1250.19	27824
European American	0.00143887	46.9297	0.00143887	0.0164611	0.0164611	40.0351	27824		European American	0.0349487	-0.410706	0.0349487	0.0368554	0.0368554	972.412	27824		European American	0.00638789	-1.23466	0.00298289	4.08051e-05	4.08051e-05	82.996	27824		European American	0.0374151	1.08896	0.0374151	0.0391695	0.0391695	1041.04	27824
European American	0.00128354	47.3134	0.00128354	0.0146841	0.0146841	35.7133	27824		European American	0.0273895	-0.373468	0.0273895	0.0288838	0.0288838	762.085	27824		European American	0.00789598	-1.22764	0.00455759	6.23465e-05	6.23465e-05	126.81	27824		European American	0.0290694	1.12617	0.0290694	0.0304324	0.0304324	808.827	27824
European American	0.00116301	47.697	0.00116301	0.0133051	0.0133051	32.3595	27824		European American	0.020445	-0.336229	0.020445	0.0215605	0.0215605	568.863	27824		European American	0.00834645	-1.22063	0.00509245	6.96632e-05	6.96632e-05	141.692	27824		European American	0.0213439	1.16339	0.0213439	0.0223447	0.0223447	593.873	27824
European American	0.00107338	48.0807	0.00107338	0.0122798	0.0122798	29.8657	27824		European American	0.0156943	-0.298991	0.0156943	0.0165506	0.0165506	436.679	27824		European American	2.39123e-07	-1.21362	4.17991e-12	5.71799e-14	5.71799e-14	1.16302e-07	27824		European American	0.0161326	1.20061	0.0161326	0.0168891	0.0168891	448.874	27824
European American	0.000951272	48.4643	0.000951272	0.0108828	0.0108828	26.4682	27824		European American	0.012895	-0.261753	0.012895	0.0135985	0.0135985	358.79	27824		European American	0.00551083	-1.20661	0.00222002	3.03692e-05	3.03692e-05	61.7698	27824		European American	0.0130361	1.23783	0.0130361	0.0136474	0.0136474	362.717	27824
European American	0.000792836	48.8479	0.000792836	0.00907026	0.00907026	22.0599	27824		European American	0.0105198	-0.224514	0.0105198	0.0110937	0.0110937	292.703	27824		European American	2.96684e-09	-1.1996	6.43444e-16	8.80212e-18	8.80212e-18	1.79032e-11	27824		European American	0.0103686	1.27505	0.0103686	0.0108548	0.0108548	288.496	27824
European American	0.000652346	49.2316	0.000652346	0.00746301	0.00746301	18.1509	27824		European American	0.00775079	-0.187276	0.00775079	0.00817365	0.00817365	215.658	27824		European American	0	-1.19259	0	0	0	0	27824		European American	0.00752482	1.31227	0.00752482	0.00787765	0.00787765	209.371	27824
European American	0.00055061	49.6152	0.00055061	0.00629913	0.00629913	15.3202	27824		European American	0.00512198	-0.150037	0.00512198	0.00540142	0.00540142	142.514	27824		European American	0	-1.18558	0	0	0	0	27824		European American	0.00508577	1.34949	0.00508577	0.00532423	0.00532423	141.506	27824
European American	0.000478916	49.9989	0.000478916	0.00547893	0.00547893	13.3254	27824		European American	0.00317278	-0.112799	0.00317278	0.00334588	0.00334588	88.2795	27824		European American	2.25178e-09	-1.17857	3.7066e-16	5.07052e-18	5.07052e-18	1.03132e-11	27824		European American	0.00331897	1.38671	0.00331897	0.00347459	0.00347459	92.3471	27824
European American	0.00043966	50.3825	0.00043966	0.00502983	0.00502983	12.2331	27824		European American	0.00192217	-0.0755606	0.00192217	0.00202703	0.00202703	53.4823	27824		European American	0.00521128	-1.17156	0.00198524	2.71574e-05	2.71574e-05	55.2372	27824		European American	0.00209038	1.42393	0.00209038	0.0021884	0.0021884	58.1628	27824
European American	0.000425332	50.7662	0.000425332	0.00486592	0.00486592	11.8345	27824		European American	0.00118607	-0.0383222	0.00118607	0.00125078	0.00125078	33.0013	27824		European American	0.000220417	-1.16455	3.55151e-06	4.85836e-08	4.85836e-08	0.0988173	27824		European American	0.001284	1.46115	0.001284	0.00134421	0.00134421	35.726	27824
European American	0.000405958	51.1498	0.000405958	0.00464427	0.00464427	11.2954	27824		European American	0.000700599	-0.00108384	0.000700599	0.000738822	0.000738822	19.4935	27824		European American	0.00207256	-1.15754	0.000314004	4.29549e-06	4.29549e-06	8.73686	27824		European American	0.000713385	1.49836	0.000713385	0.000746835	0.000746835	19.8492	27824
European American	0.000357316	51.5334	0.000357316	0.0040878	0.0040878	9.94197	27824		European American	0.000416777	0.0361545	0.000416777	0.000439515	0.000439515	11.5964	27824		European American	6.03739e-09	-1.15053	2.66454e-15	3.645e-17	3.645e-17	7.4138e-11	27824		European American	0.000354534	1.53558	0.000354534	0.000371157	0.000371157	9.86455	27824
European American	0.000288254	51.9171	0.000288254	0.0032977	0.0032977	8.02038	27824		European American	0.000439226	0.0733929	0.000439226	0.000463189	0.000463189	12.221	27824		European American	2.1709e-09	-1.14352	3.44512e-16	4.71282e-18	4.71282e-18	9.58569e-12	27824		European American	0.000311572	1.5728	0.000311572	0.000326181	0.000326181	8.66919	27824
European American	0.000234037	52.3007	0.000234037	0.00267745	0.00267745	6.51186	27824		European American	0.000579589	0.110631	0.000579589	0.00061121	0.00061121	16.1265	27824		European American	0	-1.13651	0	0	0	0	27824		European American	0.000474255	1.61002	0.000474255	0.000496492	0.000496492	13.1957	27824
European American	0.000210135	52.6844	0.000210135	0.002404	0.002404	5.8468	27824		European American	0.000503199	0.14787	0.000503199	0.000530652	0.000530652	14.001	27824		European American	0.0111047	-1.1295	0.00901443	0.000123315	0.000123315	250.818	27824		European American	0.000540485	1.64724	0.000540485	0.000565827	0.000565827	15.0384	27824
European American	0.000198083	53.068	0.000198083	0.00226612	0.00226612	5.51146	27824		European American	0.000252044	0.185108	0.000252044	0.000265795	0.000265795	7.01287	27824		European American	1.35128e-07	-1.12248	1.33479e-12	1.82596e-14	1.82596e-14	3.71393e-08	27824		European American	0.000383538	1.68446	0.000383538	0.000401522	0.000401522	10.6716	27824
European American	0.000178417	53.4517	0.000178417	0.00204114	0.00204114	4.96428	27824		European American	7.48297e-05	0.222346	7.48297e-05	7.89122e-05	7.89122e-05	2.08206	27824		European American	2.8272e-09	-1.11547	5.84302e-16	7.99308e-18	7.99308e-18	1.62576e-11	27824		European American	0.000167249	1.72168	0.000167249	0.000175091	0.000175091	4.65353	27824
European American	0.000148552	53.8353	0.000148552	0.00169948	0.00169948	4.13331	27824		European American	3.42837e-05	0.259585	3.42837e-05	3.61541e-05	3.61541e-05	0.953908	27824		European American	0	-1.10846	0	0	0	0	27824		European American	6.44568e-05	1.7589	6.44568e-05	6.74791e-05	6.74791e-05	1.79345	27824
European American	0.000115483	54.2189	0.000115483	0.00132115	0.00132115	3.21319	27824		European American	9.41902e-05	0.296823	9.41902e-05	9.93289e-05	9.93289e-05	2.62075	27824		European American	3.21835e-09	-1.10145	7.57164e-16	1.03578e-17	1.03578e-17	2.10673e-11	27824		European American	9.91002e-05	1.79612	9.91002e-05	0.000103747	0.000103747	2.75736	27824
European American	8.65239e-05	54.6026	8.65239e-05	0.000989857	0.000989857	2.40744	27824		European American	0.000218662	0.334062	0.000218662	0.000230592	0.000230592	6.08406	27824		European American	0	-1.09444	0	0	0	0	27824		European American	0.000219645	1.83334	0.000219645	0.000229943	0.000229943	6.11139	27824
European American	5.95825e-05	54.9862	5.95825e-05	0.00068164	0.00068164	1.65782	27824		European American	0.000290056	0.3713	0.000290056	0.00030588	0.00030588	8.07051	27824		European American	4.43246e-09	-1.08743	1.43619e-15	1.96467e-17	1.96467e-17	3.99607e-11	27824		European American	0.000291226	1.87055	0.000291226	0.000304881	0.000304881	8.10307	27824

## Sheet: Source Fig5
LDL PRS									LDL ePRS									LDL rPRS
fill	y	x	density	scaled	ndensity	count	n		fill	y	x	density	scaled	ndensity	count	n		fill	y	x	density	scaled	ndensity	count	n		BMI scatterplot					LDL scatterplot
Asian American	6.77058e-17	-0.3929	6.77058e-17	5.12523e-17	5.12523e-17	5.32844e-14	787		Asian American	0	0.970902	0	0	0	0	799		Asian American	7.07488e-17	-2.4592	7.07488e-17	5.36874e-17	5.36874e-17	5.56793e-14	787		strata	mean BMI	AA_prop	type		strata	mean LDL	AA_prop	type
Asian American	3.22432e-17	-0.352511	3.22432e-17	2.44077e-17	2.44077e-17	2.53754e-14	787		Asian American	1.76972e-09	0.981995	3.26456e-15	3.13192e-18	3.13192e-18	2.60838e-12	799		Asian American	2.18421e-17	-2.41876	2.18421e-17	1.65748e-17	1.65748e-17	1.71897e-14	787		1	25.0134	0.010101	PRS		1	113.148	0.934896	PRS
Asian American	2.35293e-17	-0.312122	2.35293e-17	1.78113e-17	1.78113e-17	1.85176e-14	787		Asian American	0	0.993089	0	0	0	0	799		Asian American	4.00896e-17	-2.37833	4.00896e-17	3.04218e-17	3.04218e-17	3.15505e-14	787		2	25.3276	0.0161616	PRS		2	121.443	0.921875	PRS
Asian American	1.1745e-16	-0.271733	1.1745e-16	8.8908e-17	8.8908e-17	9.24331e-14	787		Asian American	0	1.00418	0	0	0	0	799		Asian American	8.33549e-17	-2.33789	8.33549e-17	6.32534e-17	6.32534e-17	6.56003e-14	787		3	25.3838	0.0181818	PRS		3	120.464	0.872396	PRS
Asian American	1.45742e-16	-0.231344	1.45742e-16	1.10325e-16	1.10325e-16	1.14699e-13	787		Asian American	0	1.01528	0	0	0	0	799		Asian American	8.24323e-17	-2.29745	8.24323e-17	6.25534e-17	6.25534e-17	6.48742e-14	787		4	25.8385	0.0141414	PRS		4	123.232	0.888021	PRS
Asian American	1.09552e-16	-0.190956	1.09552e-16	8.29295e-17	8.29295e-17	8.62176e-14	787		Asian American	1.54284e-09	1.02637	2.48115e-15	2.38035e-18	2.38035e-18	1.98244e-12	799		Asian American	1.93291e-16	-2.25701	1.93291e-16	1.46678e-16	1.46678e-16	1.5212e-13	787		5	25.8192	0.0242424	PRS		5	127.333	0.890625	PRS
Asian American	1.31688e-16	-0.150567	1.31688e-16	9.96861e-17	9.96861e-17	1.03639e-13	787		Asian American	1.00058e-09	1.03746	1.04355e-15	1.00115e-18	1.00115e-18	8.33798e-13	799		Asian American	1.24914e-16	-2.21657	1.24914e-16	9.479e-17	9.479e-17	9.8307e-14	787		6	26.3135	0.030303	PRS		6	125.062	0.859375	PRS
Asian American	1.40571e-16	-0.110178	1.40571e-16	1.06411e-16	1.06411e-16	1.1063e-13	787		Asian American	3.36654e-09	1.04856	1.18135e-14	1.13336e-17	1.13336e-17	9.43902e-12	799		Asian American	1.62961e-16	-2.17613	1.62961e-16	1.23662e-16	1.23662e-16	1.2825e-13	787		7	25.9673	0.030303	PRS		7	126.048	0.846354	PRS
Asian American	1.17873e-16	-0.0697889	1.17873e-16	8.92284e-17	8.92284e-17	9.27663e-14	787		Asian American	1.46612e-09	1.05965	2.24052e-15	2.1495e-18	2.1495e-18	1.79018e-12	799		Asian American	1.15474e-16	-2.13569	1.15474e-16	8.76265e-17	8.76265e-17	9.08777e-14	787		8	26.3014	0.0424242	PRS		8	130.626	0.846354	PRS
Asian American	8.89707e-17	-0.0294	8.89707e-17	6.73495e-17	6.73495e-17	7.00199e-14	787		Asian American	3.16493e-09	1.07074	1.0441e-14	1.00168e-17	1.00168e-17	8.34236e-12	799		Asian American	8.69887e-17	-2.09526	8.69887e-17	6.60109e-17	6.60109e-17	6.84601e-14	787		9	26.3434	0.0505051	PRS		9	127.483	0.78125	PRS
Asian American	1.03907e-16	0.0109889	1.03907e-16	7.86561e-17	7.86561e-17	8.17748e-14	787		Asian American	0	1.08184	0	0	0	0	799		Asian American	2.45217e-17	-2.05482	2.45217e-17	1.86082e-17	1.86082e-17	1.92986e-14	787		10	26.5262	0.0282828	PRS		10	130.846	0.763021	PRS
Asian American	5.42467e-18	0.0513778	5.42467e-18	4.1064e-18	4.1064e-18	4.26922e-15	787		Asian American	0	1.09293	0	0	0	0	799		Asian American	9.94382e-18	-2.01438	9.94382e-18	7.54582e-18	7.54582e-18	7.82579e-15	787		11	26.6164	0.0545455	PRS		11	128.836	0.804688	PRS
Asian American	0	0.0917667	0	0	0	0	787		Asian American	0	1.10402	0	0	0	0	799		Asian American	2.06402e-17	-1.97394	2.06402e-17	1.56627e-17	1.56627e-17	1.62438e-14	787		12	26.6069	0.0707071	PRS		12	130.911	0.731771	PRS
Asian American	6.847e-17	0.132156	6.847e-17	5.18308e-17	5.18308e-17	5.38859e-14	787		Asian American	0	1.11512	0	0	0	0	799		Asian American	1.08326e-16	-1.9335	1.08326e-16	8.22027e-17	8.22027e-17	8.52526e-14	787		13	26.8394	0.0545455	PRS		13	129.018	0.723958	PRS
Asian American	4.18981e-18	0.172544	4.18981e-18	3.17163e-18	3.17163e-18	3.29738e-15	787		Asian American	8.28462e-09	1.12621	7.15415e-14	6.86349e-17	6.86349e-17	5.71617e-11	799		Asian American	3.91899e-17	-1.89306	3.91899e-17	2.97391e-17	2.97391e-17	3.08425e-14	787		14	26.4009	0.0646465	PRS		14	129.235	0.6875	PRS
Asian American	0	0.212933	0	0	0	0	787		Asian American	2.06596e-09	1.1373	4.44894e-15	4.26819e-18	4.26819e-18	3.5547e-12	799		Asian American	0	-1.85263	0	0	0	0	787		15	26.681	0.0464646	PRS		15	130.511	0.645833	PRS
Asian American	0	0.253322	0	0	0	0	787		Asian American	1.29203e-09	1.1484	1.74004e-15	1.66934e-18	1.66934e-18	1.39029e-12	799		Asian American	0	-1.81219	0	0	0	0	787		16	26.8357	0.0787879	PRS		16	130.218	0.666667	PRS
Asian American	6.61432e-19	0.293711	6.61432e-19	5.00695e-19	5.00695e-19	5.20547e-16	787		Asian American	2.56628e-09	1.15949	6.86468e-15	6.58578e-18	6.58578e-18	5.48488e-12	799		Asian American	0	-1.77175	0	0	0	0	787		17	26.905	0.0686869	PRS		17	130.135	0.640625	PRS
Asian American	2.78537e-15	0.3341	2.78537e-15	2.10848e-15	2.10848e-15	2.19208e-12	787		Asian American	4.75998e-09	1.17058	2.3617e-14	2.26574e-17	2.26574e-17	1.88699e-11	799		Asian American	0	-1.73131	0	0	0	0	787		18	26.763	0.0909091	PRS		18	128.088	0.588542	PRS
Asian American	1.93833e-13	0.374489	1.93833e-13	1.46729e-13	1.46729e-13	1.52546e-10	787		Asian American	6.10604e-09	1.18168	3.88626e-14	3.72837e-17	3.72837e-17	3.10512e-11	799		Asian American	3.04415e-15	-1.69087	3.04415e-15	2.31004e-15	2.31004e-15	2.39574e-12	787		19	26.9165	0.0909091	PRS		19	129.413	0.570312	PRS
Asian American	1.02528e-11	0.414878	1.02528e-11	7.76126e-12	7.76126e-12	8.06899e-09	787		Asian American	2.53894e-09	1.19277	6.71918e-15	6.4462e-18	6.4462e-18	5.36863e-12	799		Asian American	2.42267e-13	-1.65043	2.42267e-13	1.83843e-13	1.83843e-13	1.90664e-10	787		20	27.4481	0.0969697	PRS		20	125.63	0.541667	PRS
Asian American	3.62276e-10	0.455267	3.62276e-10	2.74238e-10	2.74238e-10	2.85111e-07	787		Asian American	4.3575e-09	1.20386	1.97919e-14	1.89878e-17	1.89878e-17	1.58138e-11	799		Asian American	1.16841e-11	-1.60999	1.16841e-11	8.86643e-12	8.86643e-12	9.1954e-09	787		21	27.4541	0.0989899	PRS		21	127.873	0.489583	PRS
Asian American	9.33687e-09	0.495656	9.33687e-09	7.06788e-09	7.06788e-09	7.34812e-06	787		Asian American	0	1.21496	0	0	0	0	799		Asian American	4.24832e-10	-1.56956	4.24832e-10	3.22382e-10	3.22382e-10	3.34343e-07	787		22	26.9538	0.0747475	PRS		22	128.933	0.445312	PRS
Asian American	1.70026e-07	0.536044	1.70026e-07	1.28707e-07	1.28707e-07	0.00013381	787		Asian American	3.89194e-09	1.22605	1.57886e-14	1.51472e-17	1.51472e-17	1.26151e-11	799		Asian American	1.05659e-08	-1.52912	1.05659e-08	8.01791e-09	8.01791e-09	8.3154e-06	787		23	27.3088	0.121212	PRS		23	130.934	0.455729	PRS
Asian American	2.19199e-06	0.576433	2.19199e-06	1.6593e-06	1.6593e-06	0.00172509	787		Asian American	6.97071e-09	1.23714	5.06485e-14	4.85908e-17	4.85908e-17	4.04682e-11	799		Asian American	1.87611e-07	-1.48868	1.87611e-07	1.42367e-07	1.42367e-07	0.00014765	787		24	27.3634	0.10303	PRS		24	126.404	0.416667	PRS
Asian American	2.04599e-05	0.616822	2.04599e-05	1.54878e-05	1.54878e-05	0.0161019	787		Asian American	0	1.24824	0	0	0	0	799		Asian American	2.367e-06	-1.44824	2.367e-06	1.79619e-06	1.79619e-06	0.00186283	787		25	27.4393	0.0909091	PRS		25	129.395	0.390625	PRS
Asian American	0.000134734	0.657211	0.000134734	0.000101992	0.000101992	0.106036	787		Asian American	0	1.25933	0	0	0	0	799		Asian American	2.08891e-05	-1.4078	2.08891e-05	1.58516e-05	1.58516e-05	0.0164397	787		26	27.3439	0.0868687	PRS		26	131.42	0.395833	PRS
Asian American	0.000647712	0.6976	0.000647712	0.000490309	0.000490309	0.50975	787		Asian American	0	1.27042	0	0	0	0	799		Asian American	0.000132398	-1.36736	0.000132398	0.000100469	0.000100469	0.104197	787		27	27.4627	0.119192	PRS		27	124.723	0.304688	PRS
Asian American	0.00222391	0.737989	0.00222391	0.00168347	0.00168347	1.75022	787		Asian American	0	1.28152	0	0	0	0	799		Asian American	0.000586544	-1.32692	0.000586544	0.000445096	0.000445096	0.46161	787		28	27.7052	0.127273	PRS		28	128.707	0.341146	PRS
Asian American	0.00558538	0.778378	0.00558538	0.00422805	0.00422805	4.39569	787		Asian American	3.67463e-09	1.29261	1.40747e-14	1.35029e-17	1.35029e-17	1.12457e-11	799		Asian American	0.00186045	-1.28649	0.00186045	0.0014118	0.0014118	1.46418	787		29	27.6864	0.127273	PRS		29	125.686	0.28125	PRS
Asian American	0.0102091	0.818767	0.0102091	0.00772818	0.00772818	8.0346	787		Asian American	1.81089e-09	1.3037	3.41819e-15	3.27932e-18	3.27932e-18	2.73113e-12	799		Asian American	0.00417217	-1.24605	0.00417217	0.00316603	0.00316603	3.28349	787		30	27.308	0.117172	PRS		30	127.807	0.273438	PRS
Asian American	0.0137062	0.859156	0.0137062	0.0103754	0.0103754	10.7868	787		Asian American	8.79242e-10	1.3148	8.05805e-16	7.73066e-19	7.73066e-19	6.43838e-13	799		Asian American	0.00672788	-1.20561	0.00672788	0.00510542	0.00510542	5.29484	787		31	27.3902	0.127273	PRS		31	127.675	0.223958	PRS
Asian American	0.0138187	0.899544	0.0138187	0.0104606	0.0104606	10.8753	787		Asian American	0	1.32589	0	0	0	0	799		Asian American	0.00808715	-1.16517	0.00808715	0.00613689	0.00613689	6.36459	787		32	27.7078	0.143434	PRS		32	127.778	0.229167	PRS
Asian American	0.0112746	0.939933	0.0112746	0.0085347	0.0085347	8.8731	787		Asian American	3.16365e-09	1.33698	1.04326e-14	1.00087e-17	1.00087e-17	8.33562e-12	799		Asian American	0.00802683	-1.12473	0.00802683	0.00609112	0.00609112	6.31711	787		33	27.4157	0.127273	PRS		33	124.286	0.197917	PRS
Asian American	0.00969071	0.980322	0.00969071	0.00733573	0.00733573	7.62659	787		Asian American	4.4182e-09	1.34808	2.03471e-14	1.95205e-17	1.95205e-17	1.62574e-11	799		Asian American	0.00791675	-1.08429	0.00791675	0.00600758	0.00600758	6.23048	787		34	27.4256	0.129293	PRS		34	127.911	0.184896	PRS
Asian American	0.0123968	1.02071	0.0123968	0.00938418	0.00938418	9.75626	787		Asian American	3.22328e-09	1.35917	1.08295e-14	1.03895e-17	1.03895e-17	8.65277e-12	799		Asian American	0.00832878	-1.04386	0.00832878	0.00632025	0.00632025	6.55475	787		35	27.0886	0.151515	PRS		35	129.469	0.208333	PRS
Asian American	0.0209244	1.0611	0.0209244	0.0158395	0.0158395	16.4675	787		Asian American	1.05227e-09	1.37026	1.15417e-15	1.10727e-18	1.10727e-18	9.22178e-13	799		Asian American	0.00833007	-1.00342	0.00833007	0.00632123	0.00632123	6.55577	787		36	27.3736	0.159596	PRS		36	127.235	0.169271	PRS
Asian American	0.0354932	1.10149	0.0354932	0.0268679	0.0268679	27.9332	787		Asian American	3.55919e-09	1.38136	1.32043e-14	1.26678e-17	1.26678e-17	1.05502e-11	799		Asian American	0.00793542	-0.962978	0.00793542	0.00602175	0.00602175	6.24517	787		37	28.0872	0.171717	PRS		37	128.454	0.174479	PRS
Asian American	0.0543405	1.14188	0.0543405	0.041135	0.041135	42.766	787		Asian American	3.60109e-09	1.39245	1.3517e-14	1.29678e-17	1.29678e-17	1.08001e-11	799		Asian American	0.00924363	-0.92254	0.00924363	0.00701448	0.00701448	7.27474	787		38	27.9473	0.185859	PRS		38	126.799	0.132812	PRS
Asian American	0.0747869	1.18227	0.0747869	0.0566126	0.0566126	58.8573	787		Asian American	3.0106e-09	1.40354	9.44752e-15	9.06368e-18	9.06368e-18	7.54857e-12	799		Asian American	0.0145489	-0.882101	0.0145489	0.0110403	0.0110403	11.45	787		39	27.3172	0.189899	PRS		39	133.29	0.127604	PRS
Asian American	0.0978519	1.22266	0.0978519	0.0740725	0.0740725	77.0094	787		Asian American	2.1883e-09	1.41464	4.99145e-15	4.78866e-18	4.78866e-18	3.98817e-12	799		Asian American	0.0249162	-0.841663	0.0249162	0.0189076	0.0189076	19.6091	787		40	27.9425	0.169697	PRS		40	129.317	0.106771	PRS
Asian American	0.128568	1.26304	0.128568	0.0973242	0.0973242	101.183	787		Asian American	0	1.42573	0	0	0	0	799		Asian American	0.0396102	-0.801224	0.0396102	0.030058	0.030058	31.1732	787		41	28.207	0.193939	PRS		41	133.183	0.127604	PRS
Asian American	0.170629	1.30343	0.170629	0.129164	0.129164	134.285	787		Asian American	6.24225e-09	1.43682	4.06159e-14	3.89657e-17	3.89657e-17	3.24521e-11	799		Asian American	0.0563507	-0.760786	0.0563507	0.0427614	0.0427614	44.348	787		42	27.9791	0.177778	PRS		42	131.504	0.101562	PRS
Asian American	0.223498	1.34382	0.223498	0.169185	0.169185	175.893	787		Asian American	6.31711e-10	1.44792	4.15958e-16	3.99058e-19	3.99058e-19	3.3235e-13	799		Asian American	0.0746408	-0.720347	0.0746408	0.0566408	0.0566408	58.7423	787		43	27.9929	0.173737	PRS		43	130.792	0.0859375	PRS
Asian American	0.285158	1.38421	0.285158	0.215861	0.215861	224.42	787		Asian American	2.70744e-09	1.45901	7.64068e-15	7.33025e-18	7.33025e-18	6.1049e-12	799		Asian American	0.0993464	-0.679909	0.0993464	0.0753885	0.0753885	78.1857	787		44	28.0198	0.240404	PRS		44	131.813	0.0703125	PRS
Asian American	0.35129	1.4246	0.35129	0.265921	0.265921	276.465	787		Asian American	0	1.4701	0	0	0	0	799		Asian American	0.135817	-0.63947	0.135817	0.103064	0.103064	106.888	787		45	28.1341	0.20404	PRS		45	132.337	0.0911458	PRS
Asian American	0.41816	1.46499	0.41816	0.316541	0.316541	329.092	787		Asian American	1.06319e-09	1.4812	1.17824e-15	1.13037e-18	1.13037e-18	9.41413e-13	799		Asian American	0.184706	-0.599032	0.184706	0.140163	0.140163	145.364	787		46	28.4065	0.224242	PRS		46	130.277	0.078125	PRS
Asian American	0.49156	1.50538	0.49156	0.372104	0.372104	386.858	787		Asian American	1.87914e-09	1.49229	3.68072e-15	3.53118e-18	3.53118e-18	2.9409e-12	799		Asian American	0.243065	-0.558593	0.243065	0.184449	0.184449	191.292	787		47	28.1079	0.179798	PRS		47	131.046	0.0442708	PRS
Asian American	0.589058	1.54577	0.589058	0.445908	0.445908	463.588	787		Asian American	0	1.50338	0	0	0	0	799		Asian American	0.307904	-0.518155	0.307904	0.233651	0.233651	242.32	787		48	27.8523	0.216162	PRS		48	128.904	0.0703125	PRS
Asian American	0.719732	1.58616	0.719732	0.544827	0.544827	566.429	787		Asian American	0	1.51448	0	0	0	0	799		Asian American	0.374811	-0.477716	0.374811	0.284423	0.284423	294.976	787		49	28.3103	0.214141	PRS		49	132.618	0.046875	PRS
Asian American	0.862814	1.62654	0.862814	0.653138	0.653138	679.035	787		Asian American	8.95472e-10	1.52557	8.35829e-16	8.0187e-19	8.0187e-19	6.67827e-13	799		Asian American	0.442451	-0.437278	0.442451	0.335751	0.335751	348.209	787		50	28.2545	0.246465	PRS		50	133.716	0.0520833	PRS
Asian American	0.979146	1.66693	0.979146	0.7412	0.7412	770.588	787		Asian American	5.81536e-09	1.53666	3.52506e-14	3.38184e-17	3.38184e-17	2.81652e-11	799		Asian American	0.521924	-0.396839	0.521924	0.39606	0.39606	410.755	787		51	28.2561	0.248485	PRS		51	133.044	0.0338542	PRS
Asian American	1.05263	1.70732	1.05263	0.796828	0.796828	828.421	787		Asian American	2.74897e-09	1.54776	7.87688e-15	7.55686e-18	7.55686e-18	6.29363e-12	799		Asian American	0.63155	-0.356401	0.63155	0.479248	0.479248	497.03	787		52	28.7129	0.224242	PRS		52	136.058	0.0703125	PRS
Asian American	1.10634	1.74771	1.10634	0.83748	0.83748	870.686	787		Asian American	5.94087e-10	1.55885	3.67886e-16	3.5294e-19	3.5294e-19	2.93941e-13	799		Asian American	0.772243	-0.315962	0.772243	0.586013	0.586013	607.756	787		53	28.6546	0.228283	PRS		53	131.91	0.0546875	PRS
Asian American	1.16834	1.7881	1.16834	0.884416	0.884416	919.482	787		Asian American	2.42448e-09	1.56994	6.12701e-15	5.87808e-18	5.87808e-18	4.89548e-12	799		Asian American	0.913173	-0.275524	0.913173	0.692956	0.692956	718.667	787		54	28.3488	0.228283	PRS		54	133.029	0.03125	PRS
Asian American	1.23177	1.82849	1.23177	0.932434	0.932434	969.405	787		Asian American	0	1.58104	0	0	0	0	799		Asian American	1.01755	-0.235085	1.01755	0.772159	0.772159	800.809	787		55	28.0111	0.220202	PRS		55	135.051	0.0364583	PRS
Asian American	1.26715	1.86888	1.26715	0.959216	0.959216	997.249	787		Asian American	0	1.59213	0	0	0	0	799		Asian American	1.08303	-0.194647	1.08303	0.821851	0.821851	852.344	787		56	28.5994	0.290909	PRS		56	134.868	0.0598958	PRS
Asian American	1.26916	1.90927	1.26916	0.960739	0.960739	998.832	787		Asian American	2.04382e-09	1.60322	4.3541e-15	4.1772e-18	4.1772e-18	3.47893e-12	799		Asian American	1.13818	-0.154208	1.13818	0.863699	0.863699	895.745	787		57	28.6627	0.270707	PRS		57	135.416	0.03125	PRS
Asian American	1.27148	1.94966	1.27148	0.962491	0.962491	1000.65	787		Asian American	7.87993e-10	1.61432	6.47228e-16	6.20933e-19	6.20933e-19	5.17135e-13	799		Asian American	1.20079	-0.11377	1.20079	0.911214	0.911214	945.023	787		58	28.3399	0.254545	PRS		58	133.797	0.0234375	PRS
Asian American	1.29813	1.99004	1.29813	0.982668	0.982668	1021.63	787		Asian American	4.92212e-09	1.62541	2.52532e-14	2.42272e-17	2.42272e-17	2.01773e-11	799		Asian American	1.25304	-0.0733312	1.25304	0.950864	0.950864	986.143	787		59	28.4979	0.305051	PRS		59	134.893	0.0130208	PRS
Asian American	1.32103	2.03043	1.32103	1	1	1039.65	787		Asian American	2.52422e-09	1.6365	6.64154e-15	6.37171e-18	6.37171e-18	5.30659e-12	799		Asian American	1.27248	-0.0328927	1.27248	0.965618	0.965618	1001.45	787		60	29.1528	0.317172	PRS		60	133.678	0.0182292	PRS
Asian American	1.28713	2.07082	1.28713	0.974339	0.974339	1012.97	787		Asian American	1.63025e-09	1.6476	2.77027e-15	2.65772e-18	2.65772e-18	2.21344e-12	799		Asian American	1.27143	0.00754582	1.27143	0.964817	0.964817	1000.61	787		61	28.6464	0.288889	PRS		61	137.6	0.0338542	PRS
Asian American	1.18233	2.11121	1.18233	0.895007	0.895007	930.494	787		Asian American	2.28397e-09	1.65869	5.43743e-15	5.21652e-18	5.21652e-18	4.34451e-12	799		Asian American	1.28434	0.0479843	1.28434	0.974611	0.974611	1010.77	787		62	28.5473	0.280808	PRS		62	137.117	0.0234375	PRS
Asian American	1.04392	2.1516	1.04392	0.790232	0.790232	821.564	787		Asian American	1.10281e-09	1.66978	1.26769e-15	1.21619e-18	1.21619e-18	1.01288e-12	799		Asian American	1.3144	0.0884228	1.3144	0.997429	0.997429	1034.44	787		63	28.7549	0.29697	PRS		63	135.341	0.0234375	PRS
Asian American	0.912656	2.19199	0.912656	0.690868	0.690868	718.26	787		Asian American	4.92639e-09	1.68088	2.52971e-14	2.42693e-17	2.42693e-17	2.02124e-11	799		Asian American	1.31779	0.128861	1.31779	1	1	1037.1	787		64	28.8985	0.286869	PRS		64	134.947	0.0208333	PRS
Asian American	0.791551	2.23238	0.791551	0.599193	0.599193	622.95	787		Asian American	2.86688e-09	1.69197	8.56704e-15	8.21898e-18	8.21898e-18	6.84506e-12	799		Asian American	1.25362	0.1693	1.25362	0.951303	0.951303	986.599	787		65	29.7144	0.345455	PRS		65	133.987	0.0286458	PRS
Asian American	0.66381	2.27277	0.66381	0.502495	0.502495	522.418	787		Asian American	4.13502e-09	1.70306	1.78224e-14	1.70984e-17	1.70984e-17	1.42401e-11	799		Asian American	1.13033	0.209738	1.13033	0.857743	0.857743	889.567	787		66	28.8465	0.292929	PRS		66	139.461	0.015625	PRS
Asian American	0.531618	2.31316	0.531618	0.402427	0.402427	418.383	787		Asian American	0	1.71416	0	0	0	0	799		Asian American	0.991171	0.250177	0.991171	0.752145	0.752145	780.052	787		67	28.7689	0.317172	PRS		67	134.794	0.0260417	PRS
Asian American	0.416079	2.35354	0.416079	0.314966	0.314966	327.454	787		Asian American	0	1.72525	0	0	0	0	799		Asian American	0.86258	0.290615	0.86258	0.654564	0.654564	678.851	787		68	29.4002	0.307071	PRS		68	136.572	0.0208333	PRS
Asian American	0.329638	2.39393	0.329638	0.249531	0.249531	259.425	787		Asian American	6.48542e-09	1.73634	4.38419e-14	4.20607e-17	4.20607e-17	3.50297e-11	799		Asian American	0.737944	0.331054	0.737944	0.559985	0.559985	580.762	787		69	29.1779	0.363636	PRS		69	136.686	0.00520833	PRS
Asian American	0.269134	2.43432	0.269134	0.20373	0.20373	211.808	787		Asian American	0	1.74744	0	0	0	0	799		Asian American	0.607204	0.371492	0.607204	0.460773	0.460773	477.869	787		70	29.4483	0.329293	PRS		70	137.625	0.015625	PRS
Asian American	0.222622	2.47471	0.222622	0.168522	0.168522	175.203	787		Asian American	0	1.75853	0	0	0	0	799		Asian American	0.481191	0.411931	0.481191	0.365149	0.365149	378.697	787		71	29.3713	0.408081	PRS		71	137.09	0.0234375	PRS
Asian American	0.179699	2.5151	0.179699	0.13603	0.13603	141.423	787		Asian American	5.32561e-09	1.76963	2.95632e-14	2.83621e-17	2.83621e-17	2.3621e-11	799		Asian American	0.378168	0.452369	0.378168	0.286971	0.286971	297.618	787		72	29.1331	0.307071	PRS		72	140.193	0.0130208	PRS
Asian American	0.13692	2.55549	0.13692	0.103647	0.103647	107.756	787		Asian American	0	1.78072	0	0	0	0	799		Asian American	0.302989	0.492808	0.302989	0.229922	0.229922	238.452	787		73	28.9279	0.317172	PRS		73	140.455	0.0104167	PRS
Asian American	0.0981172	2.59588	0.0981172	0.0742734	0.0742734	77.2183	787		Asian American	1.52144e-09	1.79181	2.41282e-15	2.31479e-18	2.31479e-18	1.92784e-12	799		Asian American	0.248542	0.533246	0.248542	0.188605	0.188605	195.602	787		74	29.135	0.339394	PRS		74	139.958	0.0208333	PRS
Asian American	0.0669583	2.63627	0.0669583	0.0506865	0.0506865	52.6962	787		Asian American	3.89044e-09	1.80291	1.57765e-14	1.51355e-17	1.51355e-17	1.26054e-11	799		Asian American	0.203808	0.573685	0.203808	0.154659	0.154659	160.397	787		75	29.4469	0.363636	PRS		75	141.942	0.0104167	PRS
Asian American	0.042782	2.67666	0.042782	0.0323854	0.0323854	33.6695	787		Asian American	1.40154e-09	1.814	2.04752e-15	1.96433e-18	1.96433e-18	1.63596e-12	799		Asian American	0.161531	0.614123	0.161531	0.122577	0.122577	127.125	787		76	29.8548	0.363636	PRS		76	140.037	0.015625	PRS
Asian American	0.0239487	2.71704	0.0239487	0.0181288	0.0181288	18.8476	787		Asian American	3.76922e-09	1.82509	1.48086e-14	1.4207e-17	1.4207e-17	1.18321e-11	799		Asian American	0.12156	0.654562	0.12156	0.092245	0.092245	95.6675	787		77	29.6608	0.375758	PRS		77	139.987	0.00520833	PRS
Asian American	0.0108466	2.75743	0.0108466	0.00821072	0.00821072	8.53628	787		Asian American	0	1.83619	0	0	0	0	799		Asian American	0.0870333	0.695	0.0870333	0.0660448	0.0660448	68.4952	787		78	29.4524	0.40202	PRS		78	142.429	0.015625	PRS
Asian American	0.00376766	2.79782	0.00376766	0.00285207	0.00285207	2.96515	787		Asian American	2.12539e-09	1.84728	4.70857e-15	4.51727e-18	4.51727e-18	3.76215e-12	799		Asian American	0.0589302	0.735439	0.0589302	0.0447189	0.0447189	46.378	787		79	29.1674	0.379798	PRS		79	138.34	0.0208333	PRS
Asian American	0.000960575	2.83821	0.000960575	0.000727142	0.000727142	0.755973	787		Asian American	0	1.85837	0	0	0	0	799		Asian American	0.036038	0.775877	0.036038	0.0273473	0.0273473	28.3619	787		80	29.4341	0.408081	PRS		80	140.4	0.015625	PRS
Asian American	0.000180853	2.8786	0.000180853	0.000136904	0.000136904	0.142332	787		Asian American	6.08241e-09	1.86947	3.85624e-14	3.69957e-17	3.69957e-17	3.08113e-11	799		Asian American	0.0185863	0.816316	0.0185863	0.0141041	0.0141041	14.6274	787		81	30.4944	0.430303	PRS		81	146.975	0.00520833	PRS
Asian American	2.37593e-05	2.91899	2.37593e-05	1.79855e-05	1.79855e-05	0.0186986	787		Asian American	0.0684947	1.88056	4.8902	0.00469152	0.00469152	3907.27	799		Asian American	0.00752377	0.856754	0.00752377	0.00570938	0.00570938	5.92121	787		82	29.5938	0.373737	PRS		82	144.205	0.0078125	PRS
Asian American	2.35422e-06	2.95938	2.35422e-06	1.78211e-06	1.78211e-06	0.00185277	787		Asian American	2.16888e-09	1.89165	4.90325e-15	4.70404e-18	4.70404e-18	3.91769e-12	799		Asian American	0.00231498	0.897193	0.00231498	0.00175671	0.00175671	1.82189	787		83	29.6968	0.40404	PRS		83	143.072	0.0078125	PRS
Asian American	1.56748e-07	2.99977	1.56748e-07	1.18656e-07	1.18656e-07	0.000123361	787		Asian American	6.5003e-09	1.90275	4.40433e-14	4.22539e-17	4.22539e-17	3.51906e-11	799		Asian American	0.00051688	0.937631	0.00051688	0.000392232	0.000392232	0.406785	787		84	29.6968	0.424242	PRS		84	142.329	0.0104167	PRS
Asian American	8.01997e-09	3.04016	8.01997e-09	6.07101e-09	6.07101e-09	6.31172e-06	787		Asian American	1	1.91384	1042.35	1	1	832837	799		Asian American	8.4873e-05	0.97807	8.4873e-05	6.44055e-05	6.44055e-05	0.0667951	787		85	29.2337	0.440404	PRS		85	145.674	0.0104167	PRS
Asian American	2.70489e-10	3.08054	2.70489e-10	2.04756e-10	2.04756e-10	2.12875e-07	787		Asian American	0.158577	1.92493	26.2115	0.0251466	0.0251466	20943	799		Asian American	9.83555e-06	1.01851	9.83555e-06	7.46366e-06	7.46366e-06	0.00774058	787		86	29.8253	0.428283	PRS		86	145.527	0.0104167	PRS
Asian American	7.04335e-12	3.12093	7.04335e-12	5.33172e-12	5.33172e-12	5.54312e-09	787		Asian American	1.27554e-09	1.93603	1.69589e-15	1.62699e-18	1.62699e-18	1.35502e-12	799		Asian American	8.28323e-07	1.05895	8.28323e-07	6.28568e-07	6.28568e-07	0.00065189	787		87	30.2803	0.420202	PRS		87	142.89	0.00520833	PRS
Asian American	1.20869e-13	3.16132	1.20869e-13	9.1496e-14	9.1496e-14	9.51238e-11	787		Asian American	0.0700345	1.94712	5.11254	0.00490483	0.00490483	4084.92	799		Asian American	4.91771e-08	1.09939	4.91771e-08	3.73178e-08	3.73178e-08	3.87024e-05	787		88	29.5133	0.426263	PRS		88	147.601	0.0130208	PRS
Asian American	1.51164e-15	3.20171	1.51164e-15	1.14429e-15	1.14429e-15	1.18966e-12	787		Asian American	0.0732404	1.95821	5.59132	0.00536415	0.00536415	4467.46	799		Asian American	2.07652e-09	1.13982	2.07652e-09	1.57575e-09	1.57575e-09	1.63422e-06	787		89	29.714	0.448485	PRS		89	148.2	0.00520833	PRS
Asian American	0	3.2421	0	0	0	0	787		Asian American	4.18664e-09	1.96931	1.82703e-14	1.7528e-17	1.7528e-17	1.45979e-11	799		Asian American	6.34605e-11	1.18026	6.34605e-11	4.81567e-11	4.81567e-11	4.99434e-08	787		90	29.8451	0.454545	PRS		90	147.84	0.00260417	PRS
Asian American	0	3.28249	0	0	0	0	787		Asian American	5.51416e-09	1.9804	3.16936e-14	3.0406e-17	3.0406e-17	2.53232e-11	799		Asian American	1.31036e-12	1.2207	1.31036e-12	9.94358e-13	9.94358e-13	1.03125e-09	787		91	30.2133	0.406061	PRS		91	147.231	0	PRS
Asian American	0	3.32288	0	0	0	0	787		Asian American	0.0738652	1.99149	5.68712	0.00545606	0.00545606	4544.01	799		Asian American	2.08788e-14	1.26114	2.08788e-14	1.58438e-14	1.58438e-14	1.64317e-11	787		92	30.2513	0.513131	PRS		92	151.198	0.00260417	PRS
Asian American	0	3.36327	0	0	0	0	787		Asian American	0	2.00259	0	0	0	0	799		Asian American	1.04309e-16	1.30158	1.04309e-16	7.91541e-17	7.91541e-17	8.20909e-14	787		93	30.7889	0.454545	PRS		93	148.27	0.00260417	PRS
Asian American	8.14259e-18	3.40366	8.14259e-18	6.16382e-18	6.16382e-18	6.40822e-15	787		Asian American	3.66505e-10	2.01368	1.40014e-16	1.34326e-19	1.34326e-19	1.11871e-13	799		Asian American	0	1.34202	0	0	0	0	787		94	30.884	0.458586	PRS		94	149.037	0	PRS
Asian American	0	3.44404	0	0	0	0	787		Asian American	0.0467868	2.02477	2.28171	0.00218901	0.00218901	1823.08	799		Asian American	0	1.38245	0	0	0	0	787		95	30.4456	0.480808	PRS		95	151.297	0.00260417	PRS
Asian American	0	3.48443	0	0	0	0	787		Asian American	5.76151e-09	2.03587	3.46007e-14	3.31949e-17	3.31949e-17	2.7646e-11	799		Asian American	0	1.42289	0	0	0	0	787		96	30.614	0.488889	PRS		96	151.274	0	PRS
Asian American	0	3.52482	0	0	0	0	787		Asian American	0	2.04696	0	0	0	0	799		Asian American	0	1.46333	0	0	0	0	787		97	31.2527	0.517172	PRS		97	153.637	0.00260417	PRS
Asian American	0	3.56521	0	0	0	0	787		Asian American	0.0982759	2.05805	10.0672	0.00965815	0.00965815	8043.66	799		Asian American	0	1.50377	0	0	0	0	787		98	31.0387	0.50101	PRS		98	153.783	0.00260417	PRS
Asian American	0	3.6056	0	0	0	0	787		Asian American	1.26121e-09	2.06915	1.658e-15	1.59064e-18	1.59064e-18	1.32474e-12	799		Asian American	0	1.54421	0	0	0	0	787		99	31.2205	0.513131	PRS		99	154.102	0.00260417	PRS
African American	1.75545e-08	-0.3929	1.75545e-08	1.62624e-08	1.62624e-08	0.000210337	11982		African American	0.202809	0.970902	0.172128	0.0411315	0.0411315	2067.26	12010		African American	0	-2.4592	0	0	0	0	11982		100	32.3248	0.507881	PRS		100	157.077	0.00221729	PRS
African American	4.97747e-07	-0.352511	4.97747e-07	4.61111e-07	4.61111e-07	0.005964	11982		African American	0.272427	0.981995	0.310582	0.0742163	0.0742163	3730.09	12010		African American	0	-2.41876	0	0	0	0	11982		1	25.1378	0.0747475	rPRS		1	112.463	0.0703125	rPRS
African American	7.5068e-06	-0.312122	7.5068e-06	6.95428e-06	6.95428e-06	0.0899465	11982		African American	0.356687	0.993089	0.532416	0.127225	0.127225	6394.31	12010		African American	1.20713e-17	-2.37833	1.20713e-17	1.0748e-17	1.0748e-17	1.44638e-13	11982		2	25.7103	0.117172	rPRS		2	112.883	0.140625	rPRS
African American	6.56639e-05	-0.271733	6.56639e-05	6.08308e-05	6.08308e-05	0.786784	11982		African American	0.454057	1.00418	0.862777	0.206168	0.206168	10361.9	12010		African American	2.42015e-18	-2.33789	2.42015e-18	2.15484e-18	2.15484e-18	2.89982e-14	11982		3	25.8593	0.133333	rPRS		3	114.025	0.164062	rPRS
African American	0.000329855	-0.231344	0.000329855	0.000305577	0.000305577	3.95233	11982		African American	0.555776	1.01528	1.29264	0.308887	0.308887	15524.6	12010		African American	1.95681e-17	-2.29745	1.95681e-17	1.7423e-17	1.7423e-17	2.34465e-13	11982		4	26.4583	0.189899	rPRS		4	120.393	0.197917	rPRS
African American	0.000983919	-0.190956	0.000983919	0.0009115	0.0009115	11.7893	11982		African American	0.656	1.02637	1.80088	0.430336	0.430336	21628.6	12010		African American	1.32976e-16	-2.25701	1.32976e-16	1.18399e-16	1.18399e-16	1.59332e-12	11982		5	26.4192	0.175758	rPRS		5	116.378	0.229167	rPRS
African American	0.0018627	-0.150567	0.0018627	0.0017256	0.0017256	22.3189	11982		African American	0.748151	1.03746	2.34237	0.55973	0.55973	28131.9	12010		African American	1.27106e-16	-2.21657	1.27106e-16	1.13172e-16	1.13172e-16	1.52299e-12	11982		6	26.6951	0.179798	rPRS		6	122.087	0.195312	rPRS
African American	0.00255296	-0.110178	0.00255296	0.00236506	0.00236506	30.5896	11982		African American	0.825697	1.04856	2.85311	0.681775	0.681775	34265.8	12010		African American	1.08118e-16	-2.17613	1.08118e-16	9.62656e-17	9.62656e-17	1.29547e-12	11982		7	27.2635	0.214141	rPRS		7	122.425	0.226562	rPRS
African American	0.00333516	-0.0697889	0.00333516	0.00308968	0.00308968	39.9619	11982		African American	0.887547	1.05965	3.29655	0.78774	0.78774	39591.6	12010		African American	7.36088e-17	-2.13569	7.36088e-17	6.55396e-17	6.55396e-17	8.81981e-13	11982		8	27.175	0.185859	rPRS		8	121.376	0.205729	rPRS
African American	0.00487865	-0.0294	0.00487865	0.00451957	0.00451957	58.456	11982		African American	0.935249	1.07074	3.66043	0.874691	0.874691	43961.7	12010		African American	4.67063e-17	-2.09526	4.67063e-17	4.15862e-17	4.15862e-17	5.59635e-13	11982		9	26.2655	0.175758	rPRS		9	118.176	0.213542	rPRS
African American	0.00672181	0.0109889	0.00672181	0.00622707	0.00622707	80.5407	11982		African American	0.969578	1.08184	3.93408	0.940082	0.940082	47248.3	12010		African American	9.70024e-17	-2.05482	9.70024e-17	8.63686e-17	8.63686e-17	1.16228e-12	11982		10	26.8084	0.2	rPRS		10	121.884	0.247396	rPRS
African American	0.0082014	0.0513778	0.0082014	0.00759776	0.00759776	98.2692	11982		African American	0.991197	1.09293	4.11147	0.982472	0.982472	49378.8	12010		African American	1.16308e-16	-2.01438	1.16308e-16	1.03558e-16	1.03558e-16	1.39361e-12	11982		11	27.2192	0.19596	rPRS		11	122.534	0.234375	rPRS
African American	0.0111942	0.0917667	0.0111942	0.0103703	0.0103703	134.129	11982		African American	1	1.10402	4.18482	1	1	50259.7	12010		African American	8.91446e-17	-1.97394	8.91446e-17	7.93723e-17	7.93723e-17	1.06813e-12	11982		12	27.0865	0.256566	rPRS		12	119.04	0.252604	rPRS
African American	0.0180036	0.132156	0.0180036	0.0166785	0.0166785	215.72	11982		African American	0.996202	1.11512	4.1531	0.992419	0.992419	49878.7	12010		African American	0	-1.9335	0	0	0	0	11982		13	26.9233	0.212121	rPRS		13	125.045	0.203125	rPRS
African American	0.0270795	0.172544	0.0270795	0.0250864	0.0250864	324.467	11982		African American	0.985076	1.12621	4.06085	0.970375	0.970375	48770.8	12010		African American	7.40122e-17	-1.89306	7.40122e-17	6.58987e-17	6.58987e-17	8.86814e-13	11982		14	26.7997	0.262626	rPRS		14	120.988	0.234375	rPRS
African American	0.0366564	0.212933	0.0366564	0.0339583	0.0339583	439.216	11982		African American	0.971862	1.1373	3.95263	0.944516	0.944516	47471.1	12010		African American	5.72626e-17	-1.85263	5.72626e-17	5.09852e-17	5.09852e-17	6.8612e-13	11982		15	27.1099	0.236364	rPRS		15	123.734	0.255208	rPRS
African American	0.0485814	0.253322	0.0485814	0.0450056	0.0450056	582.102	11982		African American	0.954031	1.1484	3.80893	0.910176	0.910176	45745.2	12010		African American	1.72783e-18	-1.81219	1.72783e-18	1.53842e-18	1.53842e-18	2.07029e-14	11982		16	26.74	0.226263	rPRS		16	125.454	0.286458	rPRS
African American	0.0640639	0.293711	0.0640639	0.0593486	0.0593486	767.613	11982		African American	0.927752	1.15949	3.60198	0.860724	0.860724	43259.8	12010		African American	1.59566e-17	-1.77175	1.59566e-17	1.42074e-17	1.42074e-17	1.91192e-13	11982		17	27.2789	0.242424	rPRS		17	125.669	0.263021	rPRS
African American	0.0829696	0.3341	0.0829696	0.0768628	0.0768628	994.142	11982		African American	0.894578	1.17058	3.34899	0.800269	0.800269	40221.3	12010		African American	7.57908e-17	-1.73131	7.57908e-17	6.74824e-17	6.74824e-17	9.08126e-13	11982		18	27.2154	0.240404	rPRS		18	129.97	0.229167	rPRS
African American	0.106497	0.374489	0.106497	0.0986587	0.0986587	1276.05	11982		African American	0.859042	1.18168	3.08821	0.737954	0.737954	37089.4	12010		African American	4.78253e-14	-1.69087	4.78253e-14	4.25826e-14	4.25826e-14	5.73043e-10	11982		19	27.2702	0.234343	rPRS		19	128.056	0.260417	rPRS
African American	0.134892	0.414878	0.134892	0.124964	0.124964	1616.28	11982		African American	0.825749	1.19277	2.85347	0.681862	0.681862	34270.2	12010		African American	1.17579e-11	-1.65043	1.17579e-11	1.0469e-11	1.0469e-11	1.40883e-07	11982		20	27.4188	0.284848	rPRS		20	127.098	0.263021	rPRS
African American	0.169117	0.455267	0.169117	0.156669	0.156669	2026.35	11982		African American	0.795453	1.20386	2.64793	0.632746	0.632746	31801.6	12010		African American	1.3104e-09	-1.60999	1.3104e-09	1.16675e-09	1.16675e-09	1.57013e-05	11982		21	27.5003	0.218182	rPRS		21	127.169	0.226562	rPRS
African American	0.210979	0.495656	0.210979	0.19545	0.19545	2527.95	11982		African American	0.765577	1.21496	2.45276	0.586108	0.586108	29457.7	12010		African American	6.84633e-08	-1.56956	6.84633e-08	6.09581e-08	6.09581e-08	0.000820327	11982		22	27.4635	0.264646	rPRS		22	128.85	0.252604	rPRS
African American	0.259158	0.536044	0.259158	0.240083	0.240083	3105.23	11982		African American	0.734617	1.22605	2.25839	0.539662	0.539662	27123.3	12010		African American	2.03263e-06	-1.52912	2.03263e-06	1.80981e-06	1.80981e-06	0.024355	11982		23	27.3232	0.248485	rPRS		23	131.163	0.252604	rPRS
African American	0.314008	0.576433	0.314008	0.290896	0.290896	3762.45	11982		African American	0.703108	1.23714	2.06881	0.49436	0.49436	24846.4	12010		African American	2.89697e-05	-1.48868	2.89697e-05	2.5794e-05	2.5794e-05	0.347115	11982		24	27.9016	0.2	rPRS		24	127.987	0.252604	rPRS
African American	0.373194	0.616822	0.373194	0.345726	0.345726	4471.61	11982		African American	0.671585	1.24824	1.88747	0.451027	0.451027	22668.5	12010		African American	0.0002053	-1.44824	0.0002053	0.000182794	0.000182794	2.4599	11982		25	27.6907	0.264646	rPRS		25	130.038	0.263021	rPRS
African American	0.429716	0.657211	0.429716	0.398088	0.398088	5148.86	11982		African American	0.640614	1.25933	1.7174	0.410386	0.410386	20625.9	12010		African American	0.00075331	-1.4078	0.00075331	0.000670729	0.000670729	9.02616	11982		26	27.7956	0.228283	rPRS		26	128.802	0.278646	rPRS
African American	0.485998	0.6976	0.485998	0.450227	0.450227	5823.23	11982		African American	0.612315	1.27042	1.56902	0.37493	0.37493	18843.9	12010		African American	0.0014769	-1.36736	0.0014769	0.001315	0.001315	17.6963	11982		27	27.8564	0.240404	rPRS		27	126.963	0.265625	rPRS
African American	0.556194	0.737989	0.556194	0.515257	0.515257	6664.32	11982		African American	0.589194	1.28152	1.45276	0.347149	0.347149	17447.6	12010		African American	0.00182768	-1.32692	0.00182768	0.00162732	0.00162732	21.8993	11982		28	27.7217	0.250505	rPRS		28	126.692	0.257812	rPRS
African American	0.646978	0.778378	0.646978	0.599359	0.599359	7752.1	11982		African American	0.568425	1.29261	1.35215	0.323107	0.323107	16239.3	12010		African American	0.00203789	-1.28649	0.00203789	0.00181449	0.00181449	24.418	11982		29	27.7508	0.244444	rPRS		29	128.861	0.273438	rPRS
African American	0.740981	0.818767	0.740981	0.686443	0.686443	8878.43	11982		African American	0.543371	1.3037	1.23558	0.295252	0.295252	14839.3	12010		African American	0.00257763	-1.24605	0.00257763	0.00229506	0.00229506	30.8851	11982		30	27.8835	0.268687	rPRS		30	130.755	0.257812	rPRS
African American	0.817793	0.859156	0.817793	0.757601	0.757601	9798.8	11982		African American	0.513508	1.3148	1.1035	0.26369	0.26369	13253	12010		African American	0.00353767	-1.20561	0.00353767	0.00314986	0.00314986	42.3884	11982		31	28.1158	0.282828	rPRS		31	127.53	0.247396	rPRS
African American	0.878924	0.899544	0.878924	0.814233	0.814233	10531.3	11982		African American	0.485331	1.32589	0.985718	0.235546	0.235546	11838.5	12010		African American	0.00492501	-1.16517	0.00492501	0.00438511	0.00438511	59.0115	11982		32	28.0137	0.270707	rPRS		32	130.574	0.270833	rPRS
African American	0.935458	0.939933	0.935458	0.866606	0.866606	11208.7	11982		African American	0.462396	1.33698	0.894756	0.21381	0.21381	10746	12010		African American	0.00650799	-1.12473	0.00650799	0.00579456	0.00579456	77.9788	11982		33	28.0934	0.256566	rPRS		33	131.833	0.255208	rPRS
African American	0.982966	0.980322	0.982966	0.910617	0.910617	11777.9	11982		African American	0.443214	1.34808	0.822062	0.196439	0.196439	9872.97	12010		African American	0.00929609	-1.08429	0.00929609	0.00827702	0.00827702	111.386	11982		34	28.2674	0.260606	rPRS		34	131.986	0.242188	rPRS
African American	1.01316	1.02071	1.01316	0.938591	0.938591	12139.7	11982		African American	0.424818	1.35917	0.755237	0.18047	0.18047	9070.39	12010		African American	0.0148149	-1.04386	0.0148149	0.0131908	0.0131908	177.512	11982		35	27.3912	0.254545	rPRS		35	134.689	0.286458	rPRS
African American	1.02971	1.0611	1.02971	0.953916	0.953916	12337.9	11982		African American	0.404886	1.37026	0.68603	0.163933	0.163933	8239.22	12010		African American	0.0229878	-1.00342	0.0229878	0.0204678	0.0204678	275.44	11982		36	28.0127	0.30101	rPRS		36	129.902	0.226562	rPRS
African American	1.04337	1.10149	1.04337	0.966573	0.966573	12501.6	11982		African American	0.384216	1.38136	0.617772	0.147622	0.147622	7419.44	12010		African American	0.0328716	-0.962978	0.0328716	0.0292681	0.0292681	393.868	11982		37	28.3619	0.256566	rPRS		37	135.883	0.28125	rPRS
African American	1.06317	1.14188	1.06317	0.98492	0.98492	12738.9	11982		African American	0.366075	1.39245	0.560811	0.134011	0.134011	6735.35	12010		African American	0.0448233	-0.92254	0.0448233	0.0399097	0.0399097	537.073	11982		38	28.255	0.260606	rPRS		38	133.785	0.236979	rPRS
African American	1.07945	1.18227	1.07945	1	1	12934	11982		African American	0.351394	1.40354	0.516732	0.123478	0.123478	6205.96	12010		African American	0.0590576	-0.882101	0.0590576	0.0525835	0.0525835	707.628	11982		39	28.0074	0.313131	rPRS		39	132.044	0.231771	rPRS
African American	1.0743	1.22266	1.0743	0.995227	0.995227	12872.2	11982		African American	0.338147	1.41464	0.478506	0.114343	0.114343	5746.86	12010		African American	0.0744056	-0.841663	0.0744056	0.066249	0.066249	891.528	11982		40	27.7659	0.274747	rPRS		40	132.627	0.21875	rPRS
African American	1.04034	1.26304	1.04034	0.963765	0.963765	12465.3	11982		African American	0.325306	1.42573	0.442855	0.105824	0.105824	5318.69	12010		African American	0.0957815	-0.801224	0.0957815	0.0852816	0.0852816	1147.65	11982		41	27.7216	0.258586	rPRS		41	133.025	0.234375	rPRS
African American	0.982252	1.30343	0.982252	0.909956	0.909956	11769.3	11982		African American	0.311554	1.43682	0.406205	0.0970662	0.0970662	4878.52	12010		African American	0.129091	-0.760786	0.129091	0.11494	0.11494	1546.77	11982		42	27.8287	0.254545	rPRS		42	133.212	0.263021	rPRS
African American	0.913168	1.34382	0.913168	0.845956	0.845956	10941.6	11982		African American	0.294692	1.44792	0.363423	0.0868432	0.0868432	4364.71	12010		African American	0.167587	-0.720347	0.167587	0.149216	0.149216	2008.03	11982		43	28.1157	0.290909	rPRS		43	131.616	0.197917	rPRS
African American	0.85316	1.38421	0.85316	0.790365	0.790365	10222.6	11982		African American	0.277016	1.45901	0.321135	0.076738	0.076738	3856.83	12010		African American	0.202807	-0.679909	0.202807	0.180575	0.180575	2430.04	11982		44	28.3304	0.29899	rPRS		44	129.654	0.28125	rPRS
African American	0.804939	1.4246	0.804939	0.745693	0.745693	9644.78	11982		African American	0.263395	1.4701	0.290329	0.0693767	0.0693767	3486.86	12010		African American	0.240836	-0.63947	0.240836	0.214435	0.214435	2885.7	11982		45	27.7637	0.280808	rPRS		45	137.576	0.231771	rPRS
African American	0.747349	1.46499	0.747349	0.692342	0.692342	8954.73	11982		African American	0.256017	1.4812	0.274293	0.0655448	0.0655448	3294.26	12010		African American	0.291963	-0.599032	0.291963	0.259957	0.259957	3498.3	11982		46	28.1721	0.282828	rPRS		46	134.993	0.255208	rPRS
African American	0.66882	1.50538	0.66882	0.619593	0.619593	8013.8	11982		African American	0.255979	1.49229	0.274211	0.0655251	0.0655251	3293.27	12010		African American	0.354039	-0.558593	0.354039	0.315228	0.315228	4242.1	11982		47	28.2177	0.276768	rPRS		47	137.14	0.263021	rPRS
African American	0.582831	1.54577	0.582831	0.539933	0.539933	6983.48	11982		African American	0.259891	1.50338	0.282658	0.0675436	0.0675436	3394.72	12010		African American	0.420167	-0.518155	0.420167	0.374107	0.374107	5034.44	11982		48	28.3443	0.276768	rPRS		48	133.382	0.278646	rPRS
African American	0.509863	1.58616	0.509863	0.472336	0.472336	6109.18	11982		African American	0.25961	1.51448	0.282047	0.0673975	0.0673975	3387.38	12010		African American	0.484778	-0.477716	0.484778	0.431635	0.431635	5808.61	11982		49	27.8487	0.278788	rPRS		49	135.949	0.236979	rPRS
African American	0.454457	1.62654	0.454457	0.421007	0.421007	5445.3	11982		African American	0.252495	1.52557	0.266798	0.0637538	0.0637538	3204.25	12010		African American	0.55168	-0.437278	0.55168	0.491203	0.491203	6610.23	11982		50	29.0246	0.254545	rPRS		50	132.263	0.255208	rPRS
African American	0.40319	1.66693	0.40319	0.373514	0.373514	4831.02	11982		African American	0.244367	1.53666	0.249898	0.0597153	0.0597153	3001.27	12010		African American	0.623674	-0.396839	0.623674	0.555305	0.555305	7472.86	11982		51	28.2392	0.286869	rPRS		51	137.111	0.226562	rPRS
African American	0.349012	1.70732	0.349012	0.323324	0.323324	4181.87	11982		African American	0.239356	1.54776	0.239753	0.0572911	0.0572911	2879.43	12010		African American	0.694433	-0.356401	0.694433	0.618307	0.618307	8320.69	11982		52	28.3724	0.266667	rPRS		52	134.586	0.239583	rPRS
African American	0.296437	1.74771	0.296437	0.274618	0.274618	3551.91	11982		African American	0.234792	1.55885	0.230698	0.0551274	0.0551274	2770.69	12010		African American	0.774393	-0.315962	0.774393	0.689501	0.689501	9278.78	11982		53	28.6273	0.29697	rPRS		53	134.833	0.257812	rPRS
African American	0.24875	1.7881	0.24875	0.230441	0.230441	2980.52	11982		African American	0.22662	1.56994	0.214919	0.0513567	0.0513567	2581.18	12010		African American	0.870585	-0.275524	0.870585	0.775148	0.775148	10431.3	11982		54	28.1947	0.270707	rPRS		54	134.9	0.263021	rPRS
African American	0.209692	1.82849	0.209692	0.194258	0.194258	2512.53	11982		African American	0.213739	1.58104	0.191181	0.0456845	0.0456845	2296.09	12010		African American	0.966838	-0.235085	0.966838	0.86085	0.86085	11584.7	11982		55	28.2704	0.240404	rPRS		55	135.624	0.210938	rPRS
African American	0.178957	1.86888	0.178957	0.165785	0.165785	2144.26	11982		African American	0.19797	1.59213	0.164012	0.039192	0.039192	1969.78	12010		African American	1.03558	-0.194647	1.03558	0.922057	0.922057	12408.3	11982		56	28.1439	0.284848	rPRS		56	134.325	0.25	rPRS
African American	0.150696	1.90927	0.150696	0.139604	0.139604	1805.64	11982		African American	0.182331	1.60322	0.139123	0.0332445	0.0332445	1670.86	12010		African American	1.06145	-0.154208	1.06145	0.945089	0.945089	12718.3	11982		57	28.569	0.270707	rPRS		57	134.139	0.247396	rPRS
African American	0.12358	1.94966	0.12358	0.114484	0.114484	1480.74	11982		African American	0.17031	1.61432	0.121383	0.0290055	0.0290055	1457.81	12010		African American	1.06943	-0.11377	1.06943	0.952191	0.952191	12813.9	11982		58	28.2339	0.327273	rPRS		58	139.709	0.247396	rPRS
African American	0.101452	1.99004	0.101452	0.0939851	0.0939851	1215.6	11982		African American	0.162959	1.62541	0.111131	0.0265557	0.0265557	1334.68	12010		African American	1.08944	-0.0733312	1.08944	0.970009	0.970009	13053.6	11982		59	28.7388	0.286869	rPRS		59	137.404	0.236979	rPRS
African American	0.0874171	2.03043	0.0874171	0.080983	0.080983	1047.43	11982		African American	0.156171	1.6365	0.102066	0.0243895	0.0243895	1225.81	12010		African American	1.11505	-0.0328927	1.11505	0.992818	0.992818	13360.6	11982		60	28.9181	0.280808	rPRS		60	138.734	0.226562	rPRS
African American	0.0768479	2.07082	0.0768479	0.0711917	0.0711917	920.792	11982		African American	0.146916	1.6476	0.0903266	0.0215843	0.0215843	1084.82	12010		African American	1.12312	0.00754582	1.12312	1	1	13457.2	11982		61	28.91	0.294949	rPRS		61	141.254	0.229167	rPRS
African American	0.0645351	2.11121	0.0645351	0.0597851	0.0597851	773.26	11982		African American	0.135973	1.65869	0.0773714	0.0184886	0.0184886	929.23	12010		African American	1.11262	0.0479843	1.11262	0.990652	0.990652	13331.4	11982		62	29.1344	0.260606	rPRS		62	135.817	0.234375	rPRS
African American	0.0527184	2.1516	0.0527184	0.0488382	0.0488382	631.672	11982		African American	0.125731	1.66978	0.0661552	0.0158084	0.0158084	794.524	12010		African American	1.09095	0.0884228	1.09095	0.971353	0.971353	13071.7	11982		63	28.4024	0.282828	rPRS		63	136.988	0.247396	rPRS
African American	0.0446862	2.19199	0.0446862	0.0413972	0.0413972	535.43	11982		African American	0.119598	1.68088	0.0598586	0.0143037	0.0143037	718.902	12010		African American	1.04946	0.128861	1.04946	0.934415	0.934415	12574.6	11982		64	28.3562	0.264646	rPRS		64	137.827	0.195312	rPRS
African American	0.0388846	2.23238	0.0388846	0.0360226	0.0360226	465.915	11982		African American	0.117362	1.69197	0.0576408	0.0137738	0.0137738	692.267	12010		African American	0.981057	0.1693	0.981057	0.87351	0.87351	11755	11982		65	28.5002	0.294949	rPRS		65	136.881	0.234375	rPRS
African American	0.0322977	2.27277	0.0322977	0.0299205	0.0299205	386.991	11982		African American	0.112991	1.70306	0.0534271	0.0127669	0.0127669	641.659	12010		African American	0.897442	0.209738	0.897442	0.799061	0.799061	10753.1	11982		66	29.1077	0.252525	rPRS		66	138.923	0.221354	rPRS
African American	0.0253865	2.31316	0.0253865	0.023518	0.023518	304.181	11982		African American	0.10307	1.71416	0.0444568	0.0106233	0.0106233	533.926	12010		African American	0.81939	0.250177	0.81939	0.729566	0.729566	9817.93	11982		67	28.7529	0.266667	rPRS		67	138.118	0.221354	rPRS
African American	0.020057	2.35354	0.020057	0.0185808	0.0185808	240.323	11982		African American	0.0913158	1.72525	0.0348955	0.00833858	0.00833858	419.095	12010		African American	0.756496	0.290615	0.756496	0.673566	0.673566	9064.33	11982		68	28.4662	0.278788	rPRS		68	137.958	0.229167	rPRS
African American	0.016056	2.39393	0.016056	0.0148742	0.0148742	192.383	11982		African American	0.0828947	1.73634	0.0287562	0.00687153	0.00687153	345.361	12010		African American	0.695751	0.331054	0.695751	0.61948	0.61948	8336.49	11982		69	28.9799	0.254545	rPRS		69	140.218	0.213542	rPRS
African American	0.0121948	2.43432	0.0121948	0.0112972	0.0112972	146.118	11982		African American	0.0786908	1.74744	0.0259135	0.00619225	0.00619225	311.221	12010		African American	0.622127	0.371492	0.622127	0.553928	0.553928	7454.33	11982		70	29.3096	0.264646	rPRS		70	140.519	0.239583	rPRS
African American	0.00848618	2.47471	0.00848618	0.00786158	0.00786158	101.681	11982		African American	0.0755835	1.75853	0.0239074	0.00571287	0.00571287	287.127	12010		African American	0.537636	0.411931	0.537636	0.478699	0.478699	6441.96	11982		71	29.0409	0.264646	rPRS		71	140.091	0.239583	rPRS
African American	0.00574439	2.5151	0.00574439	0.00532158	0.00532158	68.8293	11982		African American	0.0713559	1.76963	0.0213077	0.00509167	0.00509167	255.906	12010		African American	0.457138	0.452369	0.457138	0.407025	0.407025	5477.43	11982		72	28.6675	0.262626	rPRS		72	139.977	0.200521	rPRS
African American	0.0039031	2.55549	0.0039031	0.00361582	0.00361582	46.7669	11982		African American	0.0652393	1.78072	0.0178113	0.00425617	0.00425617	213.914	12010		African American	0.38755	0.492808	0.38755	0.345065	0.345065	4643.62	11982		73	28.9936	0.272727	rPRS		73	140.827	0.192708	rPRS
African American	0.00239084	2.59588	0.00239084	0.00221487	0.00221487	28.6471	11982		African American	0.0584296	1.79181	0.0142871	0.00341402	0.00341402	171.588	12010		African American	0.32374	0.533246	0.32374	0.288251	0.288251	3879.05	11982		74	29.6031	0.256566	rPRS		74	143.133	0.236979	rPRS
African American	0.00139258	2.63627	0.00139258	0.00129009	0.00129009	16.6859	11982		African American	0.0546274	1.80291	0.0124881	0.00298415	0.00298415	149.983	12010		African American	0.266386	0.573685	0.266386	0.237184	0.237184	3191.84	11982		75	28.7535	0.252525	rPRS		75	137.831	0.192708	rPRS
African American	0.00118492	2.67666	0.00118492	0.00109771	0.00109771	14.1978	11982		African American	0.0539928	1.814	0.0121997	0.00291522	0.00291522	146.518	12010		African American	0.219814	0.614123	0.219814	0.195717	0.195717	2633.81	11982		76	29.1088	0.254545	rPRS		76	140.712	0.21875	rPRS
African American	0.00130835	2.71704	0.00130835	0.00121206	0.00121206	15.6767	11982		African American	0.0517453	1.82509	0.0112052	0.00267758	0.00267758	134.574	12010		African American	0.184803	0.654562	0.184803	0.164544	0.164544	2214.31	11982		77	28.9178	0.254545	rPRS		77	139.102	0.184896	rPRS
African American	0.00127059	2.75743	0.00127059	0.00117707	0.00117707	15.2242	11982		African American	0.0466249	1.83619	0.00909731	0.00217388	0.00217388	109.259	12010		African American	0.156388	0.695	0.156388	0.139244	0.139244	1873.84	11982		78	29.0139	0.218182	rPRS		78	143.991	0.184896	rPRS
African American	0.00106001	2.79782	0.00106001	0.00098199	0.00098199	12.701	11982		African American	0.0425439	1.84728	0.00757445	0.00180998	0.00180998	90.9691	12010		African American	0.127384	0.735439	0.127384	0.11342	0.11342	1526.32	11982		79	29.7211	0.290909	rPRS		79	142.211	0.210938	rPRS
African American	0.00072847	2.83821	0.00072847	0.000674852	0.000674852	8.72853	11982		African American	0.0404794	1.85837	0.00685718	0.00163858	0.00163858	82.3547	12010		African American	0.100748	0.775877	0.100748	0.0897041	0.0897041	1207.17	11982		80	29.3161	0.220202	rPRS		80	141.667	0.223958	rPRS
African American	0.000376322	2.8786	0.000376322	0.000348623	0.000348623	4.50909	11982		African American	0.0372465	1.86947	0.00580562	0.0013873	0.0013873	69.7255	12010		African American	0.0797231	0.816316	0.0797231	0.0709836	0.0709836	955.242	11982		81	28.675	0.244444	rPRS		81	141.831	0.182292	rPRS
African American	0.000285431	2.91899	0.000285431	0.000264422	0.000264422	3.42003	11982		African American	0.0349561	1.88056	0.00511356	0.00122193	0.00122193	61.4138	12010		African American	0.0609998	0.856754	0.0609998	0.0543128	0.0543128	730.899	11982		82	28.8902	0.242424	rPRS		82	142.981	0.234375	rPRS
African American	0.000495504	2.95938	0.000495504	0.000459034	0.000459034	5.93713	11982		African American	0.0401712	1.89165	0.00675315	0.00161372	0.00161372	81.1053	12010		African American	0.0451808	0.897193	0.0451808	0.0402279	0.0402279	541.356	11982		83	29.376	0.244444	rPRS		83	145.48	0.195312	rPRS
African American	0.000650586	2.99977	0.000650586	0.000602701	0.000602701	7.79532	11982		African American	0.0496159	1.90275	0.0103019	0.00246174	0.00246174	123.726	12010		African American	0.0340231	0.937631	0.0340231	0.0302934	0.0302934	407.665	11982		84	30.4239	0.272727	rPRS		84	141.966	0.197917	rPRS
African American	0.000470469	3.04016	0.000470469	0.000435841	0.000435841	5.63716	11982		African American	0.0532126	1.91384	0.0118497	0.00283158	0.00283158	142.315	12010		African American	0.0260816	0.97807	0.0260816	0.0232224	0.0232224	312.509	11982		85	29.2571	0.246465	rPRS		85	146.299	0.208333	rPRS
African American	0.00018457	3.08054	0.00018457	0.000170985	0.000170985	2.21151	11982		African American	0.04616	1.92493	0.00891682	0.00213075	0.00213075	107.091	12010		African American	0.0198093	1.01851	0.0198093	0.0176377	0.0176377	237.355	11982		86	29.4236	0.246465	rPRS		86	146.192	0.179688	rPRS
African American	3.86642e-05	3.12093	3.86642e-05	3.58184e-05	3.58184e-05	0.463275	11982		African American	0.0316708	1.93603	0.00419754	0.00100304	0.00100304	50.4124	12010		African American	0.0144055	1.05895	0.0144055	0.0128263	0.0128263	172.606	11982		87	29.0215	0.228283	rPRS		87	144.021	0.223958	rPRS
African American	4.45051e-06	3.16132	4.45051e-06	4.12294e-06	4.12294e-06	0.053326	11982		African American	0.017186	1.94712	0.00123603	0.000295359	0.000295359	14.8447	12010		African American	0.0110138	1.09939	0.0110138	0.00980647	0.00980647	131.968	11982		88	30.2115	0.268687	rPRS		88	150.056	0.182292	rPRS
African American	2.7635e-07	3.20171	2.7635e-07	2.5601e-07	2.5601e-07	0.00331123	11982		African American	0.00981974	1.95821	0.000403531	9.64272e-05	9.64272e-05	4.84641	12010		African American	0.00943172	1.13982	0.00943172	0.00839779	0.00839779	113.011	11982		89	29.234	0.220202	rPRS		89	149.786	0.164062	rPRS
African American	8.81168e-09	3.2421	8.81168e-09	8.16311e-09	8.16311e-09	0.000105582	11982		African American	0.014677	1.96931	0.000901475	0.000215415	0.000215415	10.8267	12010		African American	0.00767089	1.18026	0.00767089	0.00682998	0.00682998	91.9126	11982		90	29.4439	0.234343	rPRS		90	145.622	0.197917	rPRS
African American	1.62384e-10	3.28249	1.62384e-10	1.50432e-10	1.50432e-10	1.94568e-06	11982		African American	0.0250361	1.9804	0.00262307	0.000626806	0.000626806	31.5031	12010		African American	0.00520467	1.2207	0.00520467	0.00463412	0.00463412	62.3624	11982		91	29.6614	0.216162	rPRS		91	145.337	0.210938	rPRS
African American	1.61305e-12	3.32288	1.61305e-12	1.49432e-12	1.49432e-12	1.93275e-08	11982		African American	0.0360012	1.99149	0.00542389	0.00129608	0.00129608	65.1409	12010		African American	0.00312718	1.26114	0.00312718	0.00278437	0.00278437	37.4699	11982		92	29.9048	0.214141	rPRS		92	148.148	0.179688	rPRS
African American	7.74916e-15	3.36327	7.74916e-15	7.1788e-15	7.1788e-15	9.28504e-11	11982		African American	0.0441729	2.00259	0.0081656	0.00195124	0.00195124	98.0689	12010		African American	0.00174826	1.30158	0.00174826	0.00155661	0.00155661	20.9476	11982		93	30.1195	0.216162	rPRS		93	149.284	0.179688	rPRS
African American	1.17812e-17	3.40366	1.17812e-17	1.09141e-17	1.09141e-17	1.41162e-13	11982		African American	0.0474263	2.01368	0.00941272	0.00224925	0.00224925	113.047	12010		African American	0.000766844	1.34202	0.000766844	0.00068278	0.00068278	9.18832	11982		94	29.5219	0.165657	rPRS		94	151.183	0.171875	rPRS
African American	0	3.44404	0	0	0	0	11982		African American	0.0474591	2.02477	0.00942576	0.00225237	0.00225237	113.203	12010		African American	0.00040216	1.38245	0.00040216	0.000358074	0.000358074	4.81868	11982		95	29.8829	0.19596	rPRS		95	151.085	0.151042	rPRS
African American	0	3.48443	0	0	0	0	11982		African American	0.0524397	2.03587	0.0115079	0.00274992	0.00274992	138.21	12010		African American	0.000577567	1.42289	0.000577567	0.000514252	0.000514252	6.9204	11982		96	30.44	0.167677	rPRS		96	151.58	0.161458	rPRS
African American	0	3.52482	0	0	0	0	11982		African American	0.0656946	2.04696	0.0180608	0.00431578	0.00431578	216.91	12010		African American	0.000679536	1.46333	0.000679536	0.000605043	0.000605043	8.1422	11982		97	30.3481	0.169697	rPRS		97	149.081	0.182292	rPRS
African American	0	3.56521	0	0	0	0	11982		African American	0.0757925	2.05805	0.0240397	0.0057445	0.0057445	288.717	12010		African American	0.000411555	1.50377	0.000411555	0.000366439	0.000366439	4.93125	11982		98	30.6163	0.151515	rPRS		98	157.251	0.135417	rPRS
African American	0	3.6056	0	0	0	0	11982		African American	0.0714077	2.06915	0.0213387	0.00509906	0.00509906	256.278	12010		African American	0.000124718	1.54421	0.000124718	0.000111046	0.000111046	1.49437	11982		99	30.8253	0.127273	rPRS		99	150.121	0.148438	rPRS
Hispanic/Latino	5.47686e-18	-0.3929	5.47686e-18	5.80136e-18	5.80136e-18	4.91987e-14	8983		Hispanic/Latino	0.0325286	0.970902	0.00602818	0.00105811	0.00105811	54.2114	8993		Hispanic/Latino	0	-2.4592	0	0	0	0	8983		100	31.826	0.0928196	rPRS		100	156.629	0.13969	rPRS
Hispanic/Latino	0	-0.352511	0	0	0	0	8983		Hispanic/Latino	0.0387394	0.981995	0.00854989	0.00150074	0.00150074	76.8892	8993		Hispanic/Latino	4.72018e-17	-2.41876	4.72018e-17	4.59586e-17	4.59586e-17	4.24014e-13	8983		1	25.3832	0.0989899	qPRS		1	111.908	0.0729167	qPRS
Hispanic/Latino	3.07308e-17	-0.312122	3.07308e-17	3.25515e-17	3.25515e-17	2.76054e-13	8983		Hispanic/Latino	0.0433195	0.993089	0.0106911	0.00187658	0.00187658	96.1449	8993		Hispanic/Latino	0	-2.37833	0	0	0	0	8983		2	25.9292	0.155556	qPRS		2	113.575	0.143229	qPRS
Hispanic/Latino	9.24374e-16	-0.271733	9.24374e-16	9.79142e-16	9.79142e-16	8.30365e-12	8983		Hispanic/Latino	0.0466126	1.00418	0.0123783	0.00217273	0.00217273	111.318	8993		Hispanic/Latino	7.6661e-18	-2.33789	7.6661e-18	7.46418e-18	7.46418e-18	6.88646e-14	8983		3	25.8035	0.167677	qPRS		3	113.185	0.161458	qPRS
Hispanic/Latino	8.89007e-14	-0.231344	8.89007e-14	9.41679e-14	9.41679e-14	7.98595e-10	8983		Hispanic/Latino	0.0499211	1.01528	0.0141978	0.00249211	0.00249211	127.681	8993		Hispanic/Latino	4.69085e-17	-2.29745	4.69085e-17	4.5673e-17	4.5673e-17	4.21379e-13	8983		4	26.5338	0.208081	qPRS		4	120.96	0.203125	qPRS
Hispanic/Latino	5.66399e-12	-0.190956	5.66399e-12	5.99957e-12	5.99957e-12	5.08796e-08	8983		Hispanic/Latino	0.0547466	1.02637	0.0170754	0.00299719	0.00299719	153.559	8993		Hispanic/Latino	6.1504e-17	-2.25701	6.1504e-17	5.98841e-17	5.98841e-17	5.52491e-13	8983		5	26.3866	0.183838	qPRS		5	116.459	0.229167	qPRS
Hispanic/Latino	2.28797e-10	-0.150567	2.28797e-10	2.42353e-10	2.42353e-10	2.05528e-06	8983		Hispanic/Latino	0.0615847	1.03746	0.0216073	0.00379267	0.00379267	194.314	8993		Hispanic/Latino	1.87269e-15	-2.21657	1.87269e-15	1.82336e-15	1.82336e-15	1.68224e-11	8983		6	27.007	0.220202	qPRS		6	120.567	0.1875	qPRS
Hispanic/Latino	6.54654e-09	-0.110178	6.54654e-09	6.93441e-09	6.93441e-09	5.88076e-05	8983		Hispanic/Latino	0.0697926	1.04856	0.0277507	0.004871	0.004871	249.562	8993		Hispanic/Latino	2.75297e-13	-2.17613	2.75297e-13	2.68046e-13	2.68046e-13	2.47299e-09	8983		7	27.1495	0.191919	qPRS		7	122.911	0.239583	qPRS
Hispanic/Latino	1.14789e-07	-0.0697889	1.14789e-07	1.2159e-07	1.2159e-07	0.00103115	8983		Hispanic/Latino	0.07831	1.05965	0.0349373	0.00613246	0.00613246	314.191	8993		Hispanic/Latino	2.7962e-11	-2.13569	2.7962e-11	2.72255e-11	2.72255e-11	2.51182e-07	8983		8	27.0508	0.19596	qPRS		8	121.706	0.200521	qPRS
Hispanic/Latino	1.42313e-06	-0.0294	1.42313e-06	1.50745e-06	1.50745e-06	0.012784	8983		Hispanic/Latino	0.0866119	1.07074	0.0427376	0.00750163	0.00750163	384.339	8993		Hispanic/Latino	1.5011e-09	-2.09526	1.5011e-09	1.46156e-09	1.46156e-09	1.34844e-05	8983		9	26.5926	0.208081	qPRS		9	118.321	0.210938	qPRS
Hispanic/Latino	1.13047e-05	0.0109889	1.13047e-05	1.19745e-05	1.19745e-05	0.10155	8983		Hispanic/Latino	0.0947697	1.08184	0.0511674	0.00898129	0.00898129	460.149	8993		Hispanic/Latino	4.95924e-08	-2.05482	4.95924e-08	4.82862e-08	4.82862e-08	0.000445489	8983		10	26.9773	0.175758	qPRS		10	121.641	0.244792	qPRS
Hispanic/Latino	6.0146e-05	0.0513778	6.0146e-05	6.37095e-05	6.37095e-05	0.540291	8983		Hispanic/Latino	0.102921	1.09293	0.0603479	0.0105927	0.0105927	542.708	8993		Hispanic/Latino	9.67362e-07	-2.01438	9.67362e-07	9.41883e-07	9.41883e-07	0.00868981	8983		11	27.0373	0.234343	qPRS		11	120.51	0.223958	qPRS
Hispanic/Latino	0.000216593	0.0917667	0.000216593	0.000229426	0.000229426	1.94565	8983		Hispanic/Latino	0.110645	1.10402	0.0697457	0.0122423	0.0122423	627.223	8993		Hispanic/Latino	1.06477e-05	-1.97394	1.06477e-05	1.03673e-05	1.03673e-05	0.0956485	8983		12	26.677	0.238384	qPRS		12	121.803	0.255208	qPRS
Hispanic/Latino	0.000537964	0.132156	0.000537964	0.000569837	0.000569837	4.83253	8983		Hispanic/Latino	0.11684	1.11512	0.0777743	0.0136515	0.0136515	699.424	8993		Hispanic/Latino	7.06598e-05	-1.9335	7.06598e-05	6.87988e-05	6.87988e-05	0.634737	8983		13	27.167	0.254545	qPRS		13	122.945	0.208333	qPRS
Hispanic/Latino	0.00098347	0.172544	0.00098347	0.00104174	0.00104174	8.83451	8983		Hispanic/Latino	0.120382	1.12621	0.0825612	0.0144918	0.0144918	742.472	8993		Hispanic/Latino	0.000271827	-1.89306	0.000271827	0.000264667	0.000264667	2.44182	8983		14	26.9027	0.260606	qPRS		14	121.343	0.242188	qPRS
Hispanic/Latino	0.00148254	0.212933	0.00148254	0.00157037	0.00157037	13.3176	8983		Hispanic/Latino	0.120875	1.1373	0.0832392	0.0146108	0.0146108	748.571	8993		Hispanic/Latino	0.000611744	-1.85263	0.000611744	0.000595632	0.000595632	5.4953	8983		15	26.7961	0.216162	qPRS		15	123.971	0.25	qPRS
Hispanic/Latino	0.00218008	0.253322	0.00218008	0.00230925	0.00230925	19.5836	8983		Hispanic/Latino	0.119277	1.1484	0.0810529	0.014227	0.014227	728.909	8993		Hispanic/Latino	0.000804534	-1.81219	0.000804534	0.000783344	0.000783344	7.22713	8983		16	27.1502	0.230303	qPRS		16	127.396	0.28125	qPRS
Hispanic/Latino	0.00335722	0.293711	0.00335722	0.00355613	0.00355613	30.1579	8983		Hispanic/Latino	0.117372	1.15949	0.0784852	0.0137763	0.0137763	705.817	8993		Hispanic/Latino	0.000619904	-1.77175	0.000619904	0.000603577	0.000603577	5.5686	8983		17	26.9557	0.254545	qPRS		17	125.346	0.263021	qPRS
Hispanic/Latino	0.00493413	0.3341	0.00493413	0.00522647	0.00522647	44.3233	8983		Hispanic/Latino	0.116813	1.17058	0.0777388	0.0136453	0.0136453	699.105	8993		Hispanic/Latino	0.000278699	-1.73131	0.000278699	0.000271359	0.000271359	2.50355	8983		18	27.4416	0.240404	qPRS		18	127.969	0.236979	qPRS
Hispanic/Latino	0.00630031	0.374489	0.00630031	0.0066736	0.0066736	56.5957	8983		Hispanic/Latino	0.118038	1.18168	0.0793783	0.0139331	0.0139331	713.849	8993		Hispanic/Latino	7.37993e-05	-1.69087	7.37993e-05	7.18555e-05	7.18555e-05	0.662939	8983		19	27.3713	0.286869	qPRS		19	129.487	0.252604	qPRS
Hispanic/Latino	0.00696191	0.414878	0.00696191	0.00737439	0.00737439	62.5388	8983		Hispanic/Latino	0.120405	1.19277	0.0825934	0.0144974	0.0144974	742.763	8993		Hispanic/Latino	1.13596e-05	-1.65043	1.13596e-05	1.10604e-05	1.10604e-05	0.102043	8983		20	27.3238	0.212121	qPRS		20	125.893	0.268229	qPRS
Hispanic/Latino	0.00716572	0.455267	0.00716572	0.00759027	0.00759027	64.3696	8983		Hispanic/Latino	0.123149	1.20386	0.086401	0.0151658	0.0151658	777.004	8993		Hispanic/Latino	1.00417e-06	-1.60999	1.00417e-06	9.77724e-07	9.77724e-07	0.00902049	8983		21	27.7499	0.244444	qPRS		21	127.095	0.223958	qPRS
Hispanic/Latino	0.00780156	0.495656	0.00780156	0.00826379	0.00826379	70.0814	8983		Hispanic/Latino	0.126221	1.21496	0.0907651	0.0159318	0.0159318	816.251	8993		Hispanic/Latino	8.1636e-08	-1.56956	8.1636e-08	7.94858e-08	7.94858e-08	0.000733336	8983		22	27.1974	0.250505	qPRS		22	127.947	0.242188	qPRS
Hispanic/Latino	0.00971844	0.536044	0.00971844	0.0102942	0.0102942	87.3008	8983		Hispanic/Latino	0.130079	1.22605	0.0963976	0.0169204	0.0169204	866.903	8993		Hispanic/Latino	7.59287e-07	-1.52912	7.59287e-07	7.39288e-07	7.39288e-07	0.00682068	8983		23	27.4653	0.214141	qPRS		23	132.763	0.265625	qPRS
Hispanic/Latino	0.0131711	0.576433	0.0131711	0.0139515	0.0139515	118.316	8983		Hispanic/Latino	0.134899	1.23714	0.103675	0.0181978	0.0181978	932.351	8993		Hispanic/Latino	1.2446e-05	-1.48868	1.2446e-05	1.21182e-05	1.21182e-05	0.111802	8983		24	27.945	0.226263	qPRS		24	128.149	0.247396	qPRS
Hispanic/Latino	0.0179185	0.616822	0.0179185	0.0189802	0.0189802	160.962	8983		Hispanic/Latino	0.140327	1.24824	0.112185	0.0196916	0.0196916	1008.88	8993		Hispanic/Latino	0.000125442	-1.44824	0.000125442	0.000122138	0.000122138	1.12685	8983		25	27.6411	0.232323	qPRS		25	129.279	0.263021	qPRS
Hispanic/Latino	0.0239809	0.657211	0.0239809	0.0254017	0.0254017	215.42	8983		Hispanic/Latino	0.145819	1.25933	0.121138	0.0212631	0.0212631	1089.4	8993		Hispanic/Latino	0.000729825	-1.4078	0.000729825	0.000710602	0.000710602	6.55602	8983		26	27.5974	0.252525	qPRS		26	129.782	0.273438	qPRS
Hispanic/Latino	0.0312438	0.6976	0.0312438	0.0330949	0.0330949	280.663	8983		Hispanic/Latino	0.151087	1.27042	0.130049	0.0228272	0.0228272	1169.53	8993		Hispanic/Latino	0.00253109	-1.36736	0.00253109	0.00246442	0.00246442	22.7368	8983		27	27.9318	0.248485	qPRS		27	127.232	0.268229	qPRS
Hispanic/Latino	0.0389894	0.737989	0.0389894	0.0412995	0.0412995	350.242	8983		Hispanic/Latino	0.156049	1.28152	0.138732	0.0243512	0.0243512	1247.61	8993		Hispanic/Latino	0.00520795	-1.32692	0.00520795	0.00507078	0.00507078	46.783	8983		28	27.5258	0.218182	qPRS		28	125.151	0.268229	qPRS
Hispanic/Latino	0.0470571	0.778378	0.0470571	0.0498452	0.0498452	422.714	8983		Hispanic/Latino	0.160556	1.29261	0.146861	0.0257781	0.0257781	1320.72	8993		Hispanic/Latino	0.00642919	-1.28649	0.00642919	0.00625985	0.00625985	57.7534	8983		29	27.8387	0.254545	qPRS		29	130.019	0.265625	qPRS
Hispanic/Latino	0.0564679	0.818767	0.0564679	0.0598136	0.0598136	507.252	8983		Hispanic/Latino	0.164348	1.3037	0.153881	0.0270104	0.0270104	1383.86	8993		Hispanic/Latino	0.00508466	-1.24605	0.00508466	0.00495074	0.00495074	45.6755	8983		30	27.7476	0.242424	qPRS		30	129.994	0.247396	qPRS
Hispanic/Latino	0.0682672	0.859156	0.0682672	0.0723119	0.0723119	613.244	8983		Hispanic/Latino	0.16738	1.3148	0.159612	0.0280162	0.0280162	1435.39	8993		Hispanic/Latino	0.00382696	-1.20561	0.00382696	0.00372616	0.00372616	34.3776	8983		31	27.9824	0.29697	qPRS		31	127.3	0.257812	qPRS
Hispanic/Latino	0.0823653	0.899544	0.0823653	0.0872453	0.0872453	739.887	8983		Hispanic/Latino	0.170181	1.32589	0.164998	0.0289617	0.0289617	1483.83	8993		Hispanic/Latino	0.00534702	-1.16517	0.00534702	0.00520619	0.00520619	48.0323	8983		32	28.0801	0.264646	qPRS		32	131.615	0.283854	qPRS
Hispanic/Latino	0.0977648	0.939933	0.0977648	0.103557	0.103557	878.221	8983		Hispanic/Latino	0.173708	1.33698	0.171907	0.0301743	0.0301743	1545.96	8993		Hispanic/Latino	0.0100225	-1.12473	0.0100225	0.00975853	0.00975853	90.0322	8983		33	27.9505	0.240404	qPRS		33	131.218	0.242188	qPRS
Hispanic/Latino	0.113719	0.980322	0.113719	0.120456	0.120456	1021.54	8983		Hispanic/Latino	0.178633	1.34808	0.181793	0.0319096	0.0319096	1634.86	8993		Hispanic/Latino	0.0170094	-1.08429	0.0170094	0.0165614	0.0165614	152.796	8983		34	28.3408	0.242424	qPRS		34	132.618	0.239583	qPRS
Hispanic/Latino	0.131479	1.02071	0.131479	0.139269	0.139269	1181.08	8983		Hispanic/Latino	0.184674	1.35917	0.194297	0.0341044	0.0341044	1747.31	8993		Hispanic/Latino	0.0246985	-1.04386	0.0246985	0.024048	0.024048	221.867	8983		35	27.7046	0.262626	qPRS		35	135.073	0.286458	qPRS
Hispanic/Latino	0.153808	1.0611	0.153808	0.162921	0.162921	1381.66	8983		Hispanic/Latino	0.190793	1.37026	0.207386	0.036402	0.036402	1865.02	8993		Hispanic/Latino	0.0317891	-1.00342	0.0317891	0.0309518	0.0309518	285.562	8983		36	27.7501	0.272727	qPRS		36	129.615	0.210938	qPRS
Hispanic/Latino	0.18165	1.10149	0.18165	0.192413	0.192413	1631.76	8983		Hispanic/Latino	0.196103	1.38136	0.21909	0.0384563	0.0384563	1970.28	8993		Hispanic/Latino	0.039539	-0.962978	0.039539	0.0384976	0.0384976	355.179	8983		37	28.2245	0.260606	qPRS		37	134.985	0.291667	qPRS
Hispanic/Latino	0.213508	1.14188	0.213508	0.226158	0.226158	1917.94	8983		Hispanic/Latino	0.200575	1.39245	0.229197	0.0402303	0.0402303	2061.17	8993		Hispanic/Latino	0.0495963	-0.92254	0.0495963	0.04829	0.04829	445.523	8983		38	28.2435	0.270707	qPRS		38	134.727	0.25	qPRS
Hispanic/Latino	0.246733	1.18227	0.246733	0.261351	0.261351	2216.4	8983		Hispanic/Latino	0.204866	1.40354	0.239108	0.04197	0.04197	2150.3	8993		Hispanic/Latino	0.0627939	-0.882101	0.0627939	0.06114	0.06114	564.078	8983		39	27.7874	0.292929	qPRS		39	131.415	0.229167	qPRS
Hispanic/Latino	0.27862	1.22266	0.27862	0.295128	0.295128	2502.84	8983		Hispanic/Latino	0.209702	1.41464	0.250531	0.0439751	0.0439751	2253.03	8993		Hispanic/Latino	0.0814194	-0.841663	0.0814194	0.079275	0.079275	731.391	8983		40	27.9894	0.272727	qPRS		40	133.002	0.216146	qPRS
Hispanic/Latino	0.308513	1.26304	0.308513	0.326792	0.326792	2771.37	8983		Hispanic/Latino	0.215675	1.42573	0.265006	0.0465159	0.0465159	2383.2	8993		Hispanic/Latino	0.105458	-0.801224	0.105458	0.10268	0.10268	947.328	8983		41	27.6071	0.252525	qPRS		41	132.976	0.236979	qPRS
Hispanic/Latino	0.340783	1.30343	0.340783	0.360974	0.360974	3061.25	8983		Hispanic/Latino	0.223308	1.43682	0.284094	0.0498663	0.0498663	2554.85	8993		Hispanic/Latino	0.130826	-0.760786	0.130826	0.12738	0.12738	1175.21	8983		42	27.9288	0.254545	qPRS		42	134.867	0.263021	qPRS
Hispanic/Latino	0.382162	1.34382	0.382162	0.404805	0.404805	3432.96	8983		Hispanic/Latino	0.232813	1.44792	0.308793	0.0542017	0.0542017	2776.98	8993		Hispanic/Latino	0.158057	-0.720347	0.158057	0.153894	0.153894	1419.83	8983		43	27.9864	0.286869	qPRS		43	130.656	0.203125	qPRS
Hispanic/Latino	0.433592	1.38421	0.433592	0.459282	0.459282	3894.96	8983		Hispanic/Latino	0.243482	1.45901	0.337743	0.0592833	0.0592833	3037.33	8993		Hispanic/Latino	0.191882	-0.679909	0.191882	0.186828	0.186828	1723.68	8983		44	28.3688	0.286869	qPRS		44	129.432	0.278646	qPRS
Hispanic/Latino	0.487278	1.4246	0.487278	0.516149	0.516149	4377.22	8983		Hispanic/Latino	0.25353	1.4701	0.366196	0.0642775	0.0642775	3293.2	8993		Hispanic/Latino	0.233033	-0.63947	0.233033	0.226896	0.226896	2093.34	8983		45	27.9679	0.256566	qPRS		45	137.777	0.229167	qPRS
Hispanic/Latino	0.533361	1.46499	0.533361	0.564962	0.564962	4791.18	8983		Hispanic/Latino	0.26113	1.4812	0.38848	0.0681889	0.0681889	3493.6	8993		Hispanic/Latino	0.280844	-0.599032	0.280844	0.273447	0.273447	2522.82	8983		46	27.8577	0.272727	qPRS		46	134.519	0.257812	qPRS
Hispanic/Latino	0.570504	1.50538	0.570504	0.604306	0.604306	5124.84	8983		Hispanic/Latino	0.26551	1.49229	0.40162	0.0704953	0.0704953	3611.77	8993		Hispanic/Latino	0.33567	-0.558593	0.33567	0.326829	0.326829	3015.32	8983		47	28.286	0.268687	qPRS		47	136.987	0.260417	qPRS
Hispanic/Latino	0.605745	1.54577	0.605745	0.641634	0.641634	5441.41	8983		Hispanic/Latino	0.267324	1.50338	0.407127	0.071462	0.071462	3661.3	8993		Hispanic/Latino	0.392223	-0.518155	0.392223	0.381892	0.381892	3523.34	8983		48	28.1473	0.272727	qPRS		48	134.328	0.278646	qPRS
Hispanic/Latino	0.645021	1.58616	0.645021	0.683237	0.683237	5794.22	8983		Hispanic/Latino	0.267969	1.51448	0.409094	0.0718073	0.0718073	3678.99	8993		Hispanic/Latino	0.444058	-0.477716	0.444058	0.432362	0.432362	3988.98	8983		49	27.9254	0.266667	qPRS		49	135.944	0.236979	qPRS
Hispanic/Latino	0.687159	1.62654	0.687159	0.727872	0.727872	6172.75	8983		Hispanic/Latino	0.26884	1.52557	0.411759	0.0722751	0.0722751	3702.95	8993		Hispanic/Latino	0.493989	-0.437278	0.493989	0.480978	0.480978	4437.5	8983		50	29.0077	0.246465	qPRS		50	131.992	0.255208	qPRS
Hispanic/Latino	0.729208	1.66693	0.729208	0.772412	0.772412	6550.47	8983		Hispanic/Latino	0.27083	1.53666	0.417877	0.073349	0.073349	3757.97	8993		Hispanic/Latino	0.550687	-0.396839	0.550687	0.536183	0.536183	4946.82	8983		51	28.2014	0.276768	qPRS		51	137.593	0.226562	qPRS
Hispanic/Latino	0.774831	1.70732	0.774831	0.820739	0.820739	6960.31	8983		Hispanic/Latino	0.274356	1.54776	0.428829	0.0752712	0.0752712	3856.46	8993		Hispanic/Latino	0.617771	-0.356401	0.617771	0.6015	0.6015	5549.44	8983		52	28.3996	0.252525	qPRS		52	134.552	0.236979	qPRS
Hispanic/Latino	0.830447	1.74771	0.830447	0.87965	0.87965	7459.91	8983		Hispanic/Latino	0.279399	1.55885	0.44474	0.078064	0.078064	3999.54	8993		Hispanic/Latino	0.691288	-0.315962	0.691288	0.67308	0.67308	6209.84	8983		53	28.4258	0.292929	qPRS		53	134.782	0.260417	qPRS
Hispanic/Latino	0.889452	1.7881	0.889452	0.942151	0.942151	7989.95	8983		Hispanic/Latino	0.285756	1.56994	0.465206	0.0816565	0.0816565	4183.6	8993		Hispanic/Latino	0.763841	-0.275524	0.763841	0.743722	0.743722	6861.58	8983		54	28.351	0.256566	qPRS		54	134.461	0.260417	qPRS
Hispanic/Latino	0.931221	1.82849	0.931221	0.986394	0.986394	8365.16	8983		Hispanic/Latino	0.293162	1.58104	0.489632	0.0859439	0.0859439	4403.26	8993		Hispanic/Latino	0.832168	-0.235085	0.832168	0.81025	0.81025	7475.37	8983		55	28.0346	0.242424	qPRS		55	135.46	0.208333	qPRS
Hispanic/Latino	0.944066	1.86888	0.944066	1	1	8480.54	8983		Hispanic/Latino	0.301334	1.59213	0.517309	0.090802	0.090802	4652.16	8993		Hispanic/Latino	0.89369	-0.194647	0.89369	0.870151	0.870151	8028.02	8983		56	28.1368	0.258586	qPRS		56	135.798	0.263021	qPRS
Hispanic/Latino	0.938793	1.90927	0.938793	0.994415	0.994415	8433.18	8983		Hispanic/Latino	0.309767	1.60322	0.546671	0.0959558	0.0959558	4916.21	8993		Hispanic/Latino	0.942313	-0.154208	0.942313	0.917494	0.917494	8464.8	8983		57	28.6045	0.276768	qPRS		57	133.489	0.239583	qPRS
Hispanic/Latino	0.930852	1.94966	0.930852	0.986003	0.986003	8361.84	8983		Hispanic/Latino	0.31754	1.61432	0.574448	0.100831	0.100831	5166.01	8993		Hispanic/Latino	0.977795	-0.11377	0.977795	0.952041	0.952041	8783.53	8983		58	28.3664	0.317172	qPRS		58	140.056	0.244792	qPRS
Hispanic/Latino	0.922957	1.99004	0.922957	0.977641	0.977641	8290.93	8983		Hispanic/Latino	0.323651	1.62541	0.596773	0.10475	0.10475	5366.78	8993		Hispanic/Latino	1.00285	-0.0733312	1.00285	0.976434	0.976434	9008.58	8983		59	28.6242	0.286869	qPRS		59	137.819	0.239583	qPRS
Hispanic/Latino	0.910942	2.03043	0.910942	0.964914	0.964914	8182.99	8983		Hispanic/Latino	0.327722	1.6365	0.611881	0.107402	0.107402	5502.65	8993		Hispanic/Latino	1.01601	-0.0328927	1.01601	0.989253	0.989253	9126.85	8983		60	28.9576	0.252525	qPRS		60	138.797	0.229167	qPRS
Hispanic/Latino	0.893922	2.07082	0.893922	0.946885	0.946885	8030.1	8983		Hispanic/Latino	0.330543	1.6476	0.622457	0.109258	0.109258	5597.76	8993		Hispanic/Latino	1.01847	0.00754582	1.01847	0.991647	0.991647	9148.93	8983		61	28.867	0.29697	qPRS		61	140.107	0.234375	qPRS
Hispanic/Latino	0.87197	2.11121	0.87197	0.923633	0.923633	7832.91	8983		Hispanic/Latino	0.333586	1.65869	0.633972	0.111279	0.111279	5701.31	8993		Hispanic/Latino	1.01866	0.0479843	1.01866	0.99183	0.99183	9150.63	8983		62	29.0431	0.248485	qPRS		62	136.86	0.229167	qPRS
Hispanic/Latino	0.842568	2.1516	0.842568	0.892489	0.892489	7568.79	8983		Hispanic/Latino	0.337966	1.66978	0.650729	0.114221	0.114221	5852.01	8993		Hispanic/Latino	1.02406	0.0884228	1.02406	0.997085	0.997085	9199.11	8983		63	28.3858	0.272727	qPRS		63	138.217	0.247396	qPRS
Hispanic/Latino	0.803456	2.19199	0.803456	0.85106	0.85106	7217.45	8983		Hispanic/Latino	0.343733	1.68088	0.673126	0.118152	0.118152	6053.42	8993		Hispanic/Latino	1.02705	0.128861	1.02705	1	1	9226	8983		64	27.973	0.252525	qPRS		64	137.539	0.197917	qPRS
Hispanic/Latino	0.754352	2.23238	0.754352	0.799046	0.799046	6776.35	8983		Hispanic/Latino	0.350186	1.69197	0.698636	0.12263	0.12263	6282.84	8993		Hispanic/Latino	1.00883	0.1693	1.00883	0.982259	0.982259	9062.33	8983		65	28.9251	0.292929	qPRS		65	136.869	0.229167	qPRS
Hispanic/Latino	0.697676	2.27277	0.697676	0.739012	0.739012	6267.22	8983		Hispanic/Latino	0.356465	1.70306	0.723918	0.127067	0.127067	6510.19	8993		Hispanic/Latino	0.966589	0.209738	0.966589	0.94113	0.94113	8682.87	8983		66	28.8043	0.250505	qPRS		66	137.642	0.229167	qPRS
Hispanic/Latino	0.636646	2.31316	0.636646	0.674366	0.674366	5718.99	8983		Hispanic/Latino	0.362019	1.71416	0.746652	0.131058	0.131058	6714.64	8993		Hispanic/Latino	0.913207	0.250177	0.913207	0.889154	0.889154	8203.34	8983		67	28.7875	0.268687	qPRS		67	139.664	0.221354	qPRS
Hispanic/Latino	0.572638	2.35354	0.572638	0.606566	0.606566	5144.01	8983		Hispanic/Latino	0.366858	1.72525	0.766744	0.134585	0.134585	6895.33	8993		Hispanic/Latino	0.853481	0.290615	0.853481	0.831002	0.831002	7666.82	8983		68	28.1819	0.228283	qPRS		68	136.575	0.210938	qPRS
Hispanic/Latino	0.504671	2.39393	0.504671	0.534572	0.534572	4533.46	8983		Hispanic/Latino	0.371704	1.73634	0.787134	0.138164	0.138164	7078.7	8993		Hispanic/Latino	0.782151	0.331054	0.782151	0.76155	0.76155	7026.06	8983		69	29.5763	0.274747	qPRS		69	140.1	0.221354	qPRS
Hispanic/Latino	0.433949	2.43432	0.433949	0.45966	0.45966	3898.16	8983		Hispanic/Latino	0.377602	1.74744	0.812314	0.142583	0.142583	7305.14	8993		Hispanic/Latino	0.70102	0.371492	0.70102	0.682556	0.682556	6297.26	8983		70	28.9142	0.256566	qPRS		70	142.444	0.260417	qPRS
Hispanic/Latino	0.367334	2.47471	0.367334	0.389098	0.389098	3299.76	8983		Hispanic/Latino	0.385003	1.75853	0.844466	0.148227	0.148227	7594.28	8993		Hispanic/Latino	0.622614	0.411931	0.622614	0.606215	0.606215	5592.94	8983		71	29.0534	0.244444	qPRS		71	138.813	0.221354	qPRS
Hispanic/Latino	0.311676	2.5151	0.311676	0.330143	0.330143	2799.79	8983		Hispanic/Latino	0.393327	1.76963	0.881378	0.154706	0.154706	7926.23	8993		Hispanic/Latino	0.552828	0.452369	0.552828	0.538267	0.538267	4966.06	8983		72	28.5366	0.260606	qPRS		72	140.419	0.177083	qPRS
Hispanic/Latino	0.267119	2.55549	0.267119	0.282946	0.282946	2399.53	8983		Hispanic/Latino	0.401644	1.78072	0.919047	0.161318	0.161318	8264.99	8993		Hispanic/Latino	0.487002	0.492808	0.487002	0.474175	0.474175	4374.74	8983		73	29.1101	0.292929	qPRS		73	140.215	0.21875	qPRS
Hispanic/Latino	0.228532	2.59588	0.228532	0.242072	0.242072	2052.9	8983		Hispanic/Latino	0.409884	1.79181	0.957144	0.168005	0.168005	8607.59	8993		Hispanic/Latino	0.424597	0.533246	0.424597	0.413413	0.413413	3814.15	8983		74	29.8164	0.244444	qPRS		74	142.744	0.236979	qPRS
Hispanic/Latino	0.191658	2.63627	0.191658	0.203013	0.203013	1721.66	8983		Hispanic/Latino	0.419269	1.80291	1.00148	0.175787	0.175787	9006.29	8993		Hispanic/Latino	0.367615	0.573685	0.367615	0.357933	0.357933	3302.29	8983		75	28.752	0.248485	qPRS		75	137.993	0.192708	qPRS
Hispanic/Latino	0.157063	2.67666	0.157063	0.166369	0.166369	1410.89	8983		Hispanic/Latino	0.431374	1.814	1.06014	0.186083	0.186083	9533.82	8993		Hispanic/Latino	0.31233	0.614123	0.31233	0.304104	0.304104	2805.66	8983		76	28.9177	0.236364	qPRS		76	141.382	0.216146	qPRS
Hispanic/Latino	0.127304	2.71704	0.127304	0.134846	0.134846	1143.57	8983		Hispanic/Latino	0.446622	1.82509	1.13641	0.199471	0.199471	10219.7	8993		Hispanic/Latino	0.257806	0.654562	0.257806	0.251016	0.251016	2315.87	8983		77	29.1986	0.256566	qPRS		77	139.049	0.184896	qPRS
Hispanic/Latino	0.102623	2.75743	0.102623	0.108703	0.108703	921.864	8983		Hispanic/Latino	0.463844	1.83619	1.22574	0.215151	0.215151	11023.1	8993		Hispanic/Latino	0.209296	0.695	0.209296	0.203784	0.203784	1880.11	8983		78	28.9202	0.248485	qPRS		78	142.402	0.182292	qPRS
Hispanic/Latino	0.0823187	2.79782	0.0823187	0.0871959	0.0871959	739.469	8983		Hispanic/Latino	0.480918	1.84728	1.31764	0.231282	0.231282	11849.5	8993		Hispanic/Latino	0.170037	0.735439	0.170037	0.165558	0.165558	1527.44	8983		79	29.208	0.244444	qPRS		79	143.479	0.210938	qPRS
Hispanic/Latino	0.0659892	2.83821	0.0659892	0.0698989	0.0698989	592.781	8983		Hispanic/Latino	0.496355	1.85837	1.40359	0.246368	0.246368	12622.4	8993		Hispanic/Latino	0.137872	0.775877	0.137872	0.134241	0.134241	1238.51	8983		80	29.5839	0.250505	qPRS		80	141.413	0.229167	qPRS
Hispanic/Latino	0.0527238	2.8786	0.0527238	0.0558476	0.0558476	473.618	8983		Hispanic/Latino	0.510139	1.86947	1.48263	0.260242	0.260242	13333.3	8993		Hispanic/Latino	0.109843	0.816316	0.109843	0.10695	0.10695	986.72	8983		81	28.75	0.214141	qPRS		81	143.203	0.184896	qPRS
Hispanic/Latino	0.0415573	2.91899	0.0415573	0.0440195	0.0440195	373.309	8983		Hispanic/Latino	0.523438	1.88056	1.56094	0.273988	0.273988	14037.5	8993		Hispanic/Latino	0.0863518	0.856754	0.0863518	0.0840774	0.0840774	775.698	8983		82	28.7555	0.246465	qPRS		82	142.968	0.223958	qPRS
Hispanic/Latino	0.0320259	2.95938	0.0320259	0.0339234	0.0339234	287.689	8983		Hispanic/Latino	0.537285	1.89165	1.64461	0.288675	0.288675	14790	8993		Hispanic/Latino	0.0678605	0.897193	0.0678605	0.0660731	0.0660731	609.591	8983		83	29.5368	0.268687	qPRS		83	144.223	0.205729	qPRS
Hispanic/Latino	0.0245031	2.99977	0.0245031	0.0259549	0.0259549	220.111	8983		Hispanic/Latino	0.551761	1.90275	1.73443	0.304441	0.304441	15597.8	8993		Hispanic/Latino	0.0534086	0.937631	0.0534086	0.0520019	0.0520019	479.77	8983		84	29.8324	0.232323	qPRS		84	143.365	0.1875	qPRS
Hispanic/Latino	0.0194321	3.04016	0.0194321	0.0205834	0.0205834	174.558	8983		Hispanic/Latino	0.566772	1.91384	1.83009	0.32123	0.32123	16458	8993		Hispanic/Latino	0.0427034	0.97807	0.0427034	0.0415787	0.0415787	383.605	8983		85	29.7793	0.264646	qPRS		85	146.238	0.203125	qPRS
Hispanic/Latino	0.0158909	3.08054	0.0158909	0.0168324	0.0168324	142.748	8983		Hispanic/Latino	0.58409	1.92493	1.94364	0.341161	0.341161	17479.1	8993		Hispanic/Latino	0.035154	1.01851	0.035154	0.0342281	0.0342281	315.788	8983		86	29.028	0.238384	qPRS		86	145.317	0.184896	qPRS
Hispanic/Latino	0.0123699	3.12093	0.0123699	0.0131028	0.0131028	111.118	8983		Hispanic/Latino	0.608556	1.93603	2.10987	0.370341	0.370341	18974.1	8993		Hispanic/Latino	0.0286671	1.05895	0.0286671	0.027912	0.027912	257.516	8983		87	29.7025	0.254545	qPRS		87	146.53	0.210938	qPRS
Hispanic/Latino	0.00877425	3.16132	0.00877425	0.00929411	0.00929411	78.8191	8983		Hispanic/Latino	0.647044	1.94712	2.38518	0.418666	0.418666	21450	8993		Hispanic/Latino	0.0218495	1.09939	0.0218495	0.021274	0.021274	196.274	8983		88	29.7289	0.230303	qPRS		88	148.511	0.195312	qPRS
Hispanic/Latino	0.00599949	3.20171	0.00599949	0.00635495	0.00635495	53.8934	8983		Hispanic/Latino	0.704477	1.95821	2.8274	0.496287	0.496287	25426.8	8993		Hispanic/Latino	0.0156444	1.13982	0.0156444	0.0152323	0.0152323	140.533	8983		89	30.1375	0.268687	qPRS		89	150.022	0.15625	qPRS
Hispanic/Latino	0.00430476	3.2421	0.00430476	0.00455981	0.00455981	38.6696	8983		Hispanic/Latino	0.778823	1.96931	3.45567	0.606566	0.606566	31076.9	8993		Hispanic/Latino	0.0111285	1.18026	0.0111285	0.0108354	0.0108354	99.9675	8983		90	28.8505	0.228283	qPRS		90	145.76	0.184896	qPRS
Hispanic/Latino	0.00318154	3.28249	0.00318154	0.00337004	0.00337004	28.5797	8983		Hispanic/Latino	0.860893	1.9804	4.22234	0.741137	0.741137	37971.5	8993		Hispanic/Latino	0.00785782	1.2207	0.00785782	0.00765086	0.00765086	70.5868	8983		91	29.5613	0.234343	qPRS		91	142.654	0.229167	qPRS
Hispanic/Latino	0.00214191	3.32288	0.00214191	0.00226882	0.00226882	19.2408	8983		Hispanic/Latino	0.935671	1.99149	4.98771	0.87548	0.87548	44854.5	8993		Hispanic/Latino	0.00502845	1.26114	0.00502845	0.004896	0.004896	45.1705	8983		92	29.9971	0.210101	qPRS		92	149.874	0.182292	qPRS
Hispanic/Latino	0.00115707	3.36327	0.00115707	0.00122563	0.00122563	10.394	8983		Hispanic/Latino	0.986942	2.00259	5.54929	0.974054	0.974054	49904.8	8993		Hispanic/Latino	0.00301019	1.30158	0.00301019	0.0029309	0.0029309	27.0405	8983		93	30.062	0.210101	qPRS		93	149.325	0.174479	qPRS
Hispanic/Latino	0.000462651	3.40366	0.000462651	0.000490063	0.000490063	4.156	8983		Hispanic/Latino	1	2.01368	5.69711	1	1	51234.1	8993		Hispanic/Latino	0.00219192	1.34202	0.00219192	0.00213419	0.00213419	19.6901	8983		94	29.7888	0.220202	qPRS		94	150.01	0.179688	qPRS
Hispanic/Latino	0.000130752	3.44404	0.000130752	0.000138499	0.000138499	1.17454	8983		Hispanic/Latino	0.967277	2.02477	5.33036	0.935624	0.935624	47935.9	8993		Hispanic/Latino	0.00181067	1.38245	0.00181067	0.00176298	0.00176298	16.2652	8983		95	29.9512	0.191919	qPRS		95	150.672	0.143229	qPRS
Hispanic/Latino	2.52237e-05	3.48443	2.52237e-05	2.67181e-05	2.67181e-05	0.226584	8983		Hispanic/Latino	0.88831	2.03587	4.49556	0.789094	0.789094	40428.6	8993		Hispanic/Latino	0.00114084	1.42289	0.00114084	0.00111079	0.00111079	10.2481	8983		96	30.1327	0.187879	qPRS		96	152.794	0.166667	qPRS
Hispanic/Latino	3.37913e-06	3.52482	3.37913e-06	3.57933e-06	3.57933e-06	0.0303547	8983		Hispanic/Latino	0.771481	2.04696	3.39083	0.595184	0.595184	30493.7	8993		Hispanic/Latino	0.000451918	1.46333	0.000451918	0.000440015	0.000440015	4.05958	8983		97	30.2353	0.177778	qPRS		97	148.042	0.184896	qPRS
Hispanic/Latino	2.93369e-07	3.56521	2.93369e-07	3.10751e-07	3.10751e-07	0.00263534	8983		Hispanic/Latino	0.631593	2.05805	2.27263	0.39891	0.39891	20437.8	8993		Hispanic/Latino	0.000105674	1.50377	0.000105674	0.000102891	0.000102891	0.949272	8983		98	31.0093	0.19596	qPRS		98	157.124	0.135417	qPRS
Hispanic/Latino	1.79124e-08	3.6056	1.79124e-08	1.89737e-08	1.89737e-08	0.000160907	8983		Hispanic/Latino	0.486233	2.06915	1.34693	0.236423	0.236423	12112.9	8993		Hispanic/Latino	1.47678e-05	1.54421	1.47678e-05	1.43789e-05	1.43789e-05	0.132659	8983		99	31.0686	0.141414	qPRS		99	150.35	0.151042	qPRS
European American	0.000296597	-0.3929	0.000296597	0.000303202	0.000303202	8.25251	27824		European American	9.1309e-10	0.970902	5.05698e-17	8.33734e-19	8.33734e-19	1.40705e-12	27824		European American	0.000296875	-2.4592	0.000296875	0.000302793	0.000302793	8.26025	27824		100	31.8752	0.127846	qPRS		100	156.006	0.13969	qPRS
European American	0.000209516	-0.352511	0.000209516	0.000214181	0.000214181	5.82956	27824		European American	5.84321e-09	0.981995	2.07093e-15	3.41431e-17	3.41431e-17	5.76216e-11	27824		European American	0.000209401	-2.41876	0.000209401	0.000213575	0.000213575	5.82637	27824
European American	7.34694e-05	-0.312122	7.34694e-05	7.51056e-05	7.51056e-05	2.04421	27824		European American	5.68502e-09	0.993089	1.96032e-15	3.23195e-17	3.23195e-17	5.4544e-11	27824		European American	7.31583e-05	-2.37833	7.31583e-05	7.46167e-05	7.46167e-05	2.03556	27824
European American	1.2921e-05	-0.271733	1.2921e-05	1.32087e-05	1.32087e-05	0.359514	27824		European American	0	1.00418	0	0	0	0	27824		European American	1.27691e-05	-2.33789	1.27691e-05	1.30236e-05	1.30236e-05	0.355287	27824
European American	1.11304e-06	-0.231344	1.11304e-06	1.13783e-06	1.13783e-06	0.0309693	27824		European American	1.67256e-09	1.01528	1.69679e-16	2.79747e-18	2.79747e-18	4.72116e-12	27824		European American	1.08613e-06	-2.29745	1.08613e-06	1.10778e-06	1.10778e-06	0.0302205	27824
European American	4.71717e-08	-0.190956	4.71717e-08	4.82222e-08	4.82222e-08	0.00131251	27824		European American	4.61768e-09	1.02637	1.29334e-15	2.1323e-17	2.1323e-17	3.59858e-11	27824		European American	4.60037e-08	-2.25701	4.60037e-08	4.69207e-08	4.69207e-08	0.00128001	27824
European American	1.06826e-09	-0.150567	1.06826e-09	1.09205e-09	1.09205e-09	2.97233e-05	27824		European American	3.39289e-09	1.03746	6.98238e-16	1.15117e-17	1.15117e-17	1.94278e-11	27824		European American	1.02014e-09	-2.21657	1.02014e-09	1.04048e-09	1.04048e-09	2.83844e-05	27824
European American	1.13022e-11	-0.110178	1.13022e-11	1.15539e-11	1.15539e-11	3.14473e-07	27824		European American	9.11872e-10	1.04856	5.04349e-17	8.31511e-19	8.31511e-19	1.4033e-12	27824		European American	1.05227e-11	-2.17613	1.05227e-11	1.07325e-11	1.07325e-11	2.92785e-07	27824
European American	7.90889e-14	-0.0697889	7.90889e-14	8.08502e-14	8.08502e-14	2.20057e-09	27824		European American	5.6135e-09	1.05965	1.91131e-15	3.15114e-17	3.15114e-17	5.31802e-11	27824		European American	6.22343e-14	-2.13569	6.22343e-14	6.34749e-14	6.34749e-14	1.73161e-09	27824
European American	5.4814e-12	-0.0294	5.4814e-12	5.60346e-12	5.60346e-12	1.52514e-07	27824		European American	0.0137161	1.07074	0.0114111	0.000188133	0.000188133	317.502	27824		European American	3.25205e-12	-2.09526	3.25205e-12	3.31688e-12	3.31688e-12	9.04851e-08	27824
European American	5.943e-10	0.0109889	5.943e-10	6.07534e-10	6.07534e-10	1.65358e-05	27824		European American	0	1.08184	0	0	0	0	27824		European American	3.77994e-10	-2.05482	3.77994e-10	3.85529e-10	3.85529e-10	1.05173e-05	27824
European American	2.99352e-08	0.0513778	2.99352e-08	3.06018e-08	3.06018e-08	0.000832916	27824		European American	4.62211e-09	1.09293	1.29582e-15	2.13639e-17	2.13639e-17	3.60549e-11	27824		European American	2.03097e-08	-2.01438	2.03097e-08	2.07146e-08	2.07146e-08	0.000565098	27824
European American	7.68596e-07	0.0917667	7.68596e-07	7.85712e-07	7.85712e-07	0.0213854	27824		European American	4.26563e-09	1.10402	1.10365e-15	1.81956e-17	1.81956e-17	3.07079e-11	27824		European American	5.6048e-07	-1.97394	5.6048e-07	5.71652e-07	5.71652e-07	0.0155948	27824
European American	1.04502e-05	0.132156	1.04502e-05	1.0683e-05	1.0683e-05	0.290768	27824		European American	0	1.11512	0	0	0	0	27824		European American	7.97131e-06	-1.9335	7.97131e-06	8.13022e-06	8.13022e-06	0.221794	27824
European American	7.26227e-05	0.172544	7.26227e-05	7.42399e-05	7.42399e-05	2.02065	27824		European American	0	1.12621	0	0	0	0	27824		European American	5.62733e-05	-1.89306	5.62733e-05	5.73951e-05	5.73951e-05	1.56575	27824
European American	0.000277592	0.212933	0.000277592	0.000283773	0.000283773	7.72371	27824		European American	3.08287e-09	1.1373	5.76468e-16	9.50412e-18	9.50412e-18	1.60396e-11	27824		European American	0.000209258	-1.85263	0.000209258	0.000213429	0.000213429	5.82238	27824
European American	0.000626876	0.253322	0.000626876	0.000640836	0.000640836	17.4422	27824		European American	0.0149345	1.1484	0.0135283	0.000223038	0.000223038	376.411	27824		European American	0.000440076	-1.81219	0.000440076	0.000448848	0.000448848	12.2447	27824
European American	0.000897951	0.293711	0.000897951	0.000917948	0.000917948	24.9846	27824		European American	2.22446e-09	1.15949	3.00133e-16	4.94823e-18	4.94823e-18	8.35089e-12	27824		European American	0.000599119	-1.77175	0.000599119	0.000611062	0.000611062	16.6699	27824
European American	0.000953212	0.3341	0.000953212	0.000974439	0.000974439	26.5222	27824		European American	0.000123794	1.17058	9.29528e-07	1.5325e-08	1.5325e-08	0.0258632	27824		European American	0.000687054	-1.73131	0.000687054	0.00070075	0.00070075	19.1166	27824
European American	0.000993784	0.374489	0.000993784	0.00101591	0.00101591	27.651	27824		European American	0.0172738	1.18168	0.0180984	0.000298386	0.000298386	503.571	27824		European American	0.000835487	-1.69087	0.000835487	0.000852142	0.000852142	23.2466	27824
European American	0.00135149	0.414878	0.00135149	0.00138158	0.00138158	37.6038	27824		European American	3.04096e-09	1.19277	5.60899e-16	9.24744e-18	9.24744e-18	1.56065e-11	27824		European American	0.00119277	-1.65043	0.00119277	0.00121654	0.00121654	33.1875	27824
European American	0.00233622	0.455267	0.00233622	0.00238825	0.00238825	65.003	27824		European American	3.15623e-09	1.20386	6.04228e-16	9.9618e-18	9.9618e-18	1.6812e-11	27824		European American	0.00213471	-1.60999	0.00213471	0.00217726	0.00217726	59.3961	27824
European American	0.003696	0.495656	0.003696	0.00377831	0.00377831	102.838	27824		European American	7.79711e-10	1.21496	3.68748e-17	6.07949e-19	6.07949e-19	1.02601e-12	27824		European American	0.00355125	-1.56956	0.00355125	0.00362204	0.00362204	98.8099	27824
European American	0.00494782	0.536044	0.00494782	0.00505801	0.00505801	137.668	27824		European American	1.32637e-09	1.22605	1.06707e-16	1.75925e-18	1.75925e-18	2.96901e-12	27824		European American	0.00476067	-1.52912	0.00476067	0.00485557	0.00485557	132.461	27824
European American	0.0062668	0.576433	0.0062668	0.00640635	0.00640635	174.367	27824		European American	4.13588e-09	1.23714	1.03752e-15	1.71055e-17	1.71055e-17	2.88681e-11	27824		European American	0.00578815	-1.48868	0.00578815	0.00590353	0.00590353	161.05	27824
European American	0.00764837	0.616822	0.00764837	0.0078187	0.0078187	212.808	27824		European American	1.83771e-09	1.24824	2.04842e-16	3.37719e-18	3.37719e-18	5.69951e-12	27824		European American	0.00687678	-1.44824	0.00687678	0.00701386	0.00701386	191.339	27824
European American	0.00911977	0.657211	0.00911977	0.00932286	0.00932286	253.749	27824		European American	5.02526e-09	1.25933	1.53172e-15	2.52533e-17	2.52533e-17	4.26187e-11	27824		European American	0.00848123	-1.4078	0.00848123	0.00865029	0.00865029	235.982	27824
European American	0.01145	0.6976	0.01145	0.011705	0.011705	318.586	27824		European American	0	1.27042	0	0	0	0	27824		European American	0.0113069	-1.36736	0.0113069	0.0115322	0.0115322	314.602	27824
European American	0.0146805	0.737989	0.0146805	0.0150074	0.0150074	408.471	27824		European American	1.16752e-09	1.28152	8.26778e-17	1.36309e-18	1.36309e-18	2.30043e-12	27824		European American	0.0147823	-1.32692	0.0147823	0.0150769	0.0150769	411.302	27824
European American	0.0173428	0.778378	0.0173428	0.017729	0.017729	482.545	27824		European American	0.0245995	1.29261	0.0367043	0.000605137	0.000605137	1021.26	27824		European American	0.0170698	-1.28649	0.0170698	0.01741	0.01741	474.949	27824
European American	0.0189953	0.818767	0.0189953	0.0194183	0.0194183	528.524	27824		European American	1.17613e-09	1.3037	8.39018e-17	1.38327e-18	1.38327e-18	2.33448e-12	27824		European American	0.0181079	-1.24605	0.0181079	0.0184689	0.0184689	503.835	27824
European American	0.0218789	0.859156	0.0218789	0.0223661	0.0223661	608.758	27824		European American	1.21609e-09	1.3148	8.97009e-17	1.47888e-18	1.47888e-18	2.49584e-12	27824		European American	0.0204909	-1.20561	0.0204909	0.0208994	0.0208994	570.139	27824
European American	0.0279502	0.899544	0.0279502	0.0285726	0.0285726	777.686	27824		European American	0.00360335	1.32589	0.000787547	1.29841e-05	1.29841e-05	21.9127	27824		European American	0.0257922	-1.16517	0.0257922	0.0263063	0.0263063	717.642	27824
European American	0.0367989	0.939933	0.0367989	0.0376184	0.0376184	1023.89	27824		European American	0.0170554	1.33698	0.0176435	0.000290885	0.000290885	490.913	27824		European American	0.0335303	-1.12473	0.0335303	0.0341987	0.0341987	932.948	27824
European American	0.0468495	0.980322	0.0468495	0.0478928	0.0478928	1303.54	27824		European American	1.4502e-09	1.34808	1.27562e-16	2.10309e-18	2.10309e-18	3.54929e-12	27824		European American	0.0433685	-1.08429	0.0433685	0.044233	0.044233	1206.69	27824
European American	0.0556934	1.02071	0.0556934	0.0569337	0.0569337	1549.61	27824		European American	8.71165e-10	1.35917	4.60324e-17	7.58928e-19	7.58928e-19	1.28081e-12	27824		European American	0.0534149	-1.04386	0.0534149	0.0544796	0.0544796	1486.21	27824
European American	0.0624621	1.0611	0.0624621	0.0638531	0.0638531	1737.95	27824		European American	0.00598268	1.37026	0.00217098	3.57925e-05	3.57925e-05	60.4052	27824		European American	0.0608404	-1.00342	0.0608404	0.0620532	0.0620532	1692.82	27824
European American	0.0717906	1.10149	0.0717906	0.0733893	0.0733893	1997.5	27824		European American	5.15498e-05	1.38136	1.61183e-07	2.65739e-09	2.65739e-09	0.00448474	27824		European American	0.0688505	-0.962978	0.0688505	0.070223	0.070223	1915.7	27824
European American	0.0874579	1.14188	0.0874579	0.0894056	0.0894056	2433.43	27824		European American	0	1.39245	0	0	0	0	27824		European American	0.08241	-0.92254	0.08241	0.0840528	0.0840528	2292.98	27824
European American	0.107735	1.18227	0.107735	0.110134	0.110134	2997.61	27824		European American	2.56557e-09	1.40354	3.99238e-16	6.58216e-18	6.58216e-18	1.11084e-11	27824		European American	0.101499	-0.882101	0.101499	0.103522	0.103522	2824.1	27824
European American	0.130223	1.22266	0.130223	0.133123	0.133123	3623.33	27824		European American	0	1.41464	0	0	0	0	27824		European American	0.123711	-0.841663	0.123711	0.126177	0.126177	3442.13	27824
European American	0.156693	1.26304	0.156693	0.160183	0.160183	4359.84	27824		European American	3.08315e-09	1.42573	5.7657e-16	9.50579e-18	9.50579e-18	1.60425e-11	27824		European American	0.149219	-0.801224	0.149219	0.152194	0.152194	4151.88	27824
European American	0.186954	1.30343	0.186954	0.191117	0.191117	5201.8	27824		European American	1.14797e-09	1.43682	7.99321e-17	1.31783e-18	1.31783e-18	2.22403e-12	27824		European American	0.178344	-0.760786	0.178344	0.1819	0.1819	4962.25	27824
European American	0.218376	1.34382	0.218376	0.223239	0.223239	6076.08	27824		European American	0.0156383	1.44792	0.0148335	0.000244556	0.000244556	412.726	27824		European American	0.208916	-0.720347	0.208916	0.21308	0.21308	5812.87	27824
European American	0.250763	1.38421	0.250763	0.256347	0.256347	6977.23	27824		European American	5.64749e-09	1.45901	1.93453e-15	3.18942e-17	3.18942e-17	5.38263e-11	27824		European American	0.24158	-0.679909	0.24158	0.246395	0.246395	6721.72	27824
European American	0.287399	1.4246	0.287399	0.293799	0.293799	7996.59	27824		European American	1.88118e-09	1.4701	2.14647e-16	3.53884e-18	3.53884e-18	5.97234e-12	27824		European American	0.279479	-0.63947	0.279479	0.28505	0.28505	7776.22	27824
European American	0.331949	1.46499	0.331949	0.339342	0.339342	9236.16	27824		European American	0.0155306	1.4812	0.0146298	0.000241199	0.000241199	407.06	27824		European American	0.322583	-0.599032	0.322583	0.329013	0.329013	8975.55	27824
European American	0.377108	1.50538	0.377108	0.385506	0.385506	10492.7	27824		European American	4.59903e-09	1.49229	1.28291e-15	2.11511e-17	2.11511e-17	3.56957e-11	27824		European American	0.36578	-0.558593	0.36578	0.373071	0.373071	10177.5	27824
European American	0.415592	1.54577	0.415592	0.424847	0.424847	11563.4	27824		European American	1.53598e-09	1.50338	1.43098e-16	2.35923e-18	2.35923e-18	3.98156e-12	27824		European American	0.406584	-0.518155	0.406584	0.414689	0.414689	11312.8	27824
European American	0.457713	1.58616	0.457713	0.467906	0.467906	12735.4	27824		European American	3.54719e-09	1.51448	7.63189e-16	1.25826e-17	1.25826e-17	2.1235e-11	27824		European American	0.451455	-0.477716	0.451455	0.460454	0.460454	12561.3	27824
European American	0.510076	1.62654	0.510076	0.521435	0.521435	14192.4	27824		European American	4.37236e-09	1.52557	1.15956e-15	1.91175e-17	1.91175e-17	3.22637e-11	27824		European American	0.503243	-0.437278	0.503243	0.513275	0.513275	14002.2	27824
European American	0.563679	1.66693	0.563679	0.576231	0.576231	15683.8	27824		European American	6.30121e-09	1.53666	2.4083e-15	3.97052e-17	3.97052e-17	6.70086e-11	27824		European American	0.554675	-0.396839	0.554675	0.565732	0.565732	15433.3	27824
European American	0.617248	1.70732	0.617248	0.630993	0.630993	17174.3	27824		European American	5.47062e-09	1.54776	1.81525e-15	2.99277e-17	2.99277e-17	5.05075e-11	27824		European American	0.605277	-0.356401	0.605277	0.617342	0.617342	16841.2	27824
European American	0.675641	1.74771	0.675641	0.690687	0.690687	18799	27824		European American	3.90445e-09	1.55885	9.2466e-16	1.52447e-17	1.52447e-17	2.57277e-11	27824		European American	0.660565	-0.315962	0.660565	0.673732	0.673732	18379.5	27824
European American	0.736131	1.7881	0.736131	0.752525	0.752525	20482.1	27824		European American	2.29839e-09	1.56994	3.20412e-16	5.28258e-18	5.28258e-18	8.91515e-12	27824		European American	0.719273	-0.275524	0.719273	0.733611	0.733611	20013	27824
European American	0.795525	1.82849	0.795525	0.813241	0.813241	22134.7	27824		European American	0.0152546	1.58104	0.0141144	0.000232702	0.000232702	392.72	27824		European American	0.777974	-0.235085	0.777974	0.793482	0.793482	21646.3	27824
European American	0.845171	1.86888	0.845171	0.863992	0.863992	23516	27824		European American	0	1.59213	0	0	0	0	27824		European American	0.830745	-0.194647	0.830745	0.847305	0.847305	23114.6	27824
European American	0.876654	1.90927	0.876654	0.896176	0.896176	24392	27824		European American	2.98881e-06	1.60322	5.41827e-10	8.933e-12	8.933e-12	1.50758e-05	27824		European American	0.869381	-0.154208	0.869381	0.886712	0.886712	24189.7	27824
European American	0.89739	1.94966	0.89739	0.917374	0.917374	24969	27824		European American	3.68919e-09	1.61432	8.25517e-16	1.36101e-17	1.36101e-17	2.29692e-11	27824		European American	0.89745	-0.11377	0.89745	0.91534	0.91534	24970.7	27824
European American	0.919698	1.99004	0.919698	0.940179	0.940179	25589.7	27824		European American	0.0162738	1.62541	0.0160635	0.000264836	0.000264836	446.95	27824		European American	0.922075	-0.0733312	0.922075	0.940455	0.940455	25655.8	27824
European American	0.945713	2.03043	0.945713	0.966773	0.966773	26313.5	27824		European American	4.06214e-09	1.6365	1.00086e-15	1.6501e-17	1.6501e-17	2.78479e-11	27824		European American	0.94561	-0.0328927	0.94561	0.96446	0.96446	26310.7	27824
European American	0.9677	2.07082	0.9677	0.98925	0.98925	26925.3	27824		European American	9.23364e-09	1.6476	5.17141e-15	8.526e-17	8.526e-17	1.43889e-10	27824		European American	0.967294	0.00754582	0.967294	0.986576	0.986576	26914	27824
European American	0.978216	2.11121	0.978216	1	1	27217.9	27824		European American	0	1.65869	0	0	0	0	27824		European American	0.980456	0.0479843	0.980456	1	1	27280.2	27824
European American	0.971942	2.1516	0.971942	0.993586	0.993586	27043.3	27824		European American	0	1.66978	0	0	0	0	27824		European American	0.978639	0.0884228	0.978639	0.998147	0.998147	27229.7	27824
European American	0.953025	2.19199	0.953025	0.974248	0.974248	26517	27824		European American	0.0163367	1.68088	0.016188	0.000266889	0.000266889	450.416	27824		European American	0.964014	0.128861	0.964014	0.983231	0.983231	26822.7	27824
European American	0.92521	2.23238	0.92521	0.945814	0.945814	25743	27824		European American	0.000147654	1.69197	1.32237e-06	2.18017e-08	2.18017e-08	0.0367937	27824		European American	0.935649	0.1693	0.935649	0.9543	0.9543	26033.5	27824
European American	0.882855	2.27277	0.882855	0.902516	0.902516	24564.6	27824		European American	9.55339e-05	1.70306	5.53577e-07	9.12672e-09	9.12672e-09	0.0154027	27824		European American	0.891273	0.209738	0.891273	0.90904	0.90904	24798.8	27824
European American	0.832574	2.31316	0.832574	0.851115	0.851115	23165.5	27824		European American	4.73048e-09	1.71416	1.35729e-15	2.23775e-17	2.23775e-17	3.77654e-11	27824		European American	0.841884	0.250177	0.841884	0.858666	0.858666	23424.6	27824
European American	0.781773	2.35354	0.781773	0.799182	0.799182	21752	27824		European American	0	1.72525	0	0	0	0	27824		European American	0.793187	0.290615	0.793187	0.808998	0.808998	22069.6	27824
European American	0.729073	2.39393	0.729073	0.745309	0.745309	20285.7	27824		European American	0	1.73634	0	0	0	0	27824		European American	0.741307	0.331054	0.741307	0.756084	0.756084	20626.1	27824
European American	0.677042	2.43432	0.677042	0.692119	0.692119	18838	27824		European American	3.6197e-09	1.74744	7.94709e-16	1.31022e-17	1.31022e-17	2.2112e-11	27824		European American	0.68914	0.371492	0.68914	0.702877	0.702877	19174.6	27824
European American	0.624647	2.47471	0.624647	0.638558	0.638558	17380.2	27824		European American	0.00324407	1.75853	0.000638328	1.0524e-05	1.0524e-05	17.7608	27824		European American	0.63633	0.411931	0.63633	0.649015	0.649015	17705.3	27824
European American	0.562941	2.5151	0.562941	0.575477	0.575477	15663.3	27824		European American	0	1.76963	0	0	0	0	27824		European American	0.573687	0.452369	0.573687	0.585123	0.585123	15962.3	27824
European American	0.493911	2.55549	0.493911	0.50491	0.50491	13742.6	27824		European American	0.0209579	1.78072	0.0266416	0.000439235	0.000439235	741.276	27824		European American	0.503289	0.492808	0.503289	0.513321	0.513321	14003.5	27824
European American	0.427376	2.59588	0.427376	0.436894	0.436894	11891.3	27824		European American	2.48387e-09	1.79181	3.74216e-16	6.16963e-18	6.16963e-18	1.04122e-11	27824		European American	0.436709	0.533246	0.436709	0.445415	0.445415	12151	27824
European American	0.370789	2.63627	0.370789	0.379046	0.379046	10316.8	27824		European American	5.79085e-05	1.80291	2.03399e-07	3.35339e-09	3.35339e-09	0.00565936	27824		European American	0.381192	0.573685	0.381192	0.388791	0.388791	10606.3	27824
European American	0.321025	2.67666	0.321025	0.328174	0.328174	8932.2	27824		European American	3.96605e-09	1.814	9.54071e-16	1.57296e-17	1.57296e-17	2.65461e-11	27824		European American	0.330842	0.614123	0.330842	0.337437	0.337437	9205.36	27824
European American	0.274048	2.71704	0.274048	0.280151	0.280151	7625.1	27824		European American	3.86874e-05	1.82509	9.07825e-08	1.49671e-09	1.49671e-09	0.00252593	27824		European American	0.280176	0.654562	0.280176	0.285761	0.285761	7795.61	27824
European American	0.234509	2.75743	0.234509	0.239731	0.239731	6524.97	27824		European American	0.0155391	1.83619	0.0146458	0.000241463	0.000241463	407.505	27824		European American	0.23721	0.695	0.23721	0.241938	0.241938	6600.12	27824
European American	0.200636	2.79782	0.200636	0.205104	0.205104	5582.49	27824		European American	0.0174168	1.84728	0.0183992	0.000303344	0.000303344	511.939	27824		European American	0.204034	0.735439	0.204034	0.208101	0.208101	5677.03	27824
European American	0.167462	2.83821	0.167462	0.171191	0.171191	4659.45	27824		European American	0.0204544	1.85837	0.0253768	0.000418383	0.000418383	706.085	27824		European American	0.17261	0.775877	0.17261	0.176051	0.176051	4802.7	27824
European American	0.137076	2.8786	0.137076	0.140129	0.140129	3814.01	27824		European American	0.0192422	1.86947	0.022458	0.000370262	0.000370262	624.873	27824		European American	0.142062	0.816316	0.142062	0.144893	0.144893	3952.72	27824
European American	0.110173	2.91899	0.110173	0.112626	0.112626	3065.45	27824		European American	0.0229511	1.88056	0.0319499	0.000526752	0.000526752	888.974	27824		European American	0.114593	0.856754	0.114593	0.116877	0.116877	3188.44	27824
European American	0.0857033	2.95938	0.0857033	0.0876119	0.0876119	2384.61	27824		European American	0.0001588	1.89165	1.52956e-06	2.52176e-08	2.52176e-08	0.0425585	27824		European American	0.0893254	0.897193	0.0893254	0.091106	0.091106	2485.39	27824
European American	0.0648939	2.99977	0.0648939	0.0663391	0.0663391	1805.61	27824		European American	0.015306	1.90275	0.0142098	0.000234274	0.000234274	395.374	27824		European American	0.0671522	0.937631	0.0671522	0.0684908	0.0684908	1868.44	27824
European American	0.0484754	3.04016	0.0484754	0.0495549	0.0495549	1348.78	27824		European American	0.0189045	1.91384	0.0216768	0.000357381	0.000357381	603.134	27824		European American	0.0500141	0.97807	0.0500141	0.0510111	0.0510111	1391.59	27824
European American	0.0361981	3.08054	0.0361981	0.0370042	0.0370042	1007.17	27824		European American	0.0184632	1.92493	0.0206764	0.000340888	0.000340888	575.301	27824		European American	0.0375336	1.01851	0.0375336	0.0382818	0.0382818	1044.33	27824
European American	0.0283008	3.12093	0.0283008	0.028931	0.028931	787.441	27824		European American	0.0263254	1.93603	0.0420351	0.000693025	0.000693025	1169.58	27824		European American	0.0292291	1.05895	0.0292291	0.0298118	0.0298118	813.271	27824
European American	0.0231581	3.16132	0.0231581	0.0236738	0.0236738	644.351	27824		European American	0.0320794	1.94712	0.0624188	0.00102909	0.00102909	1736.74	27824		European American	0.0237179	1.09939	0.0237179	0.0241907	0.0241907	659.926	27824
European American	0.0181299	3.20171	0.0181299	0.0185336	0.0185336	504.446	27824		European American	0.0253824	1.95821	0.0390776	0.000644265	0.000644265	1087.29	27824		European American	0.0187487	1.13982	0.0187487	0.0191224	0.0191224	521.663	27824
European American	0.013028	3.2421	0.013028	0.0133182	0.0133182	362.492	27824		European American	0.0474424	1.96931	0.13652	0.00225078	0.00225078	3798.53	27824		European American	0.0137802	1.18026	0.0137802	0.0140549	0.0140549	383.42	27824
European American	0.00883243	3.28249	0.00883243	0.00902912	0.00902912	245.753	27824		European American	0.069157	1.9804	0.290092	0.00478269	0.00478269	8071.52	27824		European American	0.00941666	1.2207	0.00941666	0.00960437	0.00960437	262.009	27824
European American	0.00578787	3.32288	0.00578787	0.00591676	0.00591676	161.042	27824		European American	0.0813745	1.99149	0.401642	0.0066218	0.0066218	11175.3	27824		European American	0.00616884	1.26114	0.00616884	0.00629181	0.00629181	171.642	27824
European American	0.00377761	3.36327	0.00377761	0.00386174	0.00386174	105.108	27824		European American	0.284484	2.00259	4.90883	0.080931	0.080931	136583	27824		European American	0.00400579	1.30158	0.00400579	0.00408564	0.00408564	111.457	27824
European American	0.00241535	3.40366	0.00241535	0.00246914	0.00246914	67.2047	27824		European American	0.252752	2.01368	3.87481	0.0638833	0.0638833	107813	27824		European American	0.00251842	1.34202	0.00251842	0.00256862	0.00256862	70.0724	27824
European American	0.00142748	3.44404	0.00142748	0.00145927	0.00145927	39.7181	27824		European American	0.214416	2.02477	2.78854	0.0459741	0.0459741	77588.3	27824		European American	0.00146775	1.38245	0.00146775	0.00149701	0.00149701	40.8387	27824
European American	0.000801972	3.48443	0.000801972	0.000819831	0.000819831	22.3141	27824		European American	0.277585	2.03587	4.67365	0.0770536	0.0770536	130040	27824		European American	0.000831959	1.42289	0.000831959	0.000848544	0.000848544	23.1484	27824
European American	0.00052891	3.52482	0.00052891	0.000540689	0.000540689	14.7164	27824		European American	0.342465	2.04696	7.11371	0.117282	0.117282	197932	27824		European American	0.000541467	1.46333	0.000541467	0.00055226	0.00055226	15.0658	27824
European American	0.000446054	3.56521	0.000446054	0.000455988	0.000455988	12.411	27824		European American	1	2.05805	60.6545	1	1	1.68765e+06	27824		European American	0.000437647	1.50377	0.000437647	0.000446371	0.000446371	12.1771	27824
European American	0.000374364	3.6056	0.000374364	0.000382701	0.000382701	10.4163	27824		European American	0.368759	2.06915	8.24801	0.135983	0.135983	229493	27824		European American	0.000366258	1.54421	0.000366258	0.000373559	0.000373559	10.1908	27824

## Sheet: Source Fig7
CAD scatterplot
strata	CAD_prop	AA_prop	type
1	0.0153774	0.855079	PRS
2	0.0214352	0.836906	PRS
3	0.027493	0.793569	PRS
4	0.0195713	0.794967	PRS
5	0.0181733	0.780522	PRS
6	0.0195713	0.759087	PRS
7	0.0172414	0.735322	PRS
8	0.0237651	0.710624	PRS
9	0.0191053	0.675676	PRS
10	0.0135135	0.674278	PRS
11	0.0223672	0.640727	PRS
12	0.0209692	0.628145	PRS
13	0.0181733	0.614632	PRS
14	0.0186393	0.591799	PRS
15	0.0205033	0.569432	PRS
16	0.0209692	0.541938	PRS
17	0.0214352	0.545666	PRS
18	0.0158434	0.535415	PRS
19	0.0195713	0.49534	PRS
20	0.0223672	0.511184	PRS
21	0.0246971	0.5	PRS
22	0.0195713	0.473905	PRS
23	0.0195713	0.453868	PRS
24	0.0205033	0.446412	PRS
25	0.0228332	0.424977	PRS
26	0.0219012	0.389562	PRS
27	0.0200373	0.402144	PRS
28	0.0209692	0.372787	PRS
29	0.0209692	0.321062	PRS
30	0.0242311	0.302423	PRS
31	0.0246971	0.281454	PRS
32	0.0246971	0.261417	PRS
33	0.0200373	0.241379	PRS
34	0.0223672	0.226002	PRS
35	0.0219012	0.174744	PRS
36	0.0200373	0.1589	PRS
37	0.0205033	0.132339	PRS
38	0.0214352	0.10671	PRS
39	0.0237651	0.0899348	PRS
40	0.0251631	0.0792171	PRS
41	0.0209692	0.0731594	PRS
42	0.0214352	0.0629077	PRS
43	0.0298229	0.0498602	PRS
44	0.0260951	0.0498602	PRS
45	0.0298229	0.0354147	PRS
46	0.027959	0.026561	PRS
47	0.0372787	0.0321528	PRS
48	0.027959	0.028425	PRS
49	0.0302889	0.0260951	PRS
50	0.026561	0.0200373	PRS
51	0.0363467	0.0251631	PRS
52	0.0335508	0.0149115	PRS
53	0.0335508	0.0130475	PRS
54	0.0293569	0.0149115	PRS
55	0.026561	0.0144455	PRS
56	0.0307549	0.0130475	PRS
57	0.0335508	0.0130475	PRS
58	0.0335508	0.00931966	PRS
59	0.0307549	0.00885368	PRS
60	0.0368127	0.0083877	PRS
61	0.0349487	0.00978565	PRS
62	0.0349487	0.00745573	PRS
63	0.0358807	0.00419385	PRS
64	0.0307549	0.00326188	PRS
65	0.0377446	0.00605778	PRS
66	0.0447344	0.00605778	PRS
67	0.0424045	0.00232992	PRS
68	0.0377446	0.00465983	PRS
69	0.0340168	0.00512582	PRS
70	0.0372787	0.0055918	PRS
71	0.0428705	0.00605778	PRS
72	0.0391426	0.00232992	PRS
73	0.0368127	0.00372787	PRS
74	0.0396086	0.00372787	PRS
75	0.0368127	0.00326188	PRS
76	0.0489282	0.00139795	PRS
77	0.0428705	0.00186393	PRS
78	0.0452004	0.0027959	PRS
79	0.0433364	0.0027959	PRS
80	0.0484623	0.00232992	PRS
81	0.0489282	0.00419385	PRS
82	0.0372787	0.00139795	PRS
83	0.0456664	0.00465983	PRS
84	0.0438024	0.00186393	PRS
85	0.0428705	0.00232992	PRS
86	0.0521901	0.000931966	PRS
87	0.0479963	0.000931966	PRS
88	0.0484623	0.00232992	PRS
89	0.0493942	0.00232992	PRS
90	0.0582479	0.00186393	PRS
91	0.0498602	0.000931966	PRS
92	0.0489282	0.000931966	PRS
93	0.0535881	0.000931966	PRS
94	0.0577819	0.00186393	PRS
95	0.0698975	0.000931966	PRS
96	0.0629077	0.000465983	PRS
97	0.0703635	0.00232992	PRS
98	0.0610438	0.000465983	PRS
99	0.0759553	0.000931966	PRS
100	0.0978607	0.00318616	PRS
1	0.00792171	0.257689	rPRS
2	0.0111836	0.361137	rPRS
3	0.0116496	0.33877	rPRS
4	0.0163094	0.364865	rPRS
5	0.0163094	0.33877	rPRS
6	0.0232992	0.323392	rPRS
7	0.0205033	0.300093	rPRS
8	0.0172414	0.285648	rPRS
9	0.0167754	0.28192	rPRS
10	0.0181733	0.263747	rPRS
11	0.0237651	0.267474	rPRS
12	0.0232992	0.252563	rPRS
13	0.0200373	0.235788	rPRS
14	0.0223672	0.236253	rPRS
15	0.0228332	0.236719	rPRS
16	0.0232992	0.215284	rPRS
17	0.0214352	0.21342	rPRS
18	0.0246971	0.21808	rPRS
19	0.0256291	0.186393	rPRS
20	0.0214352	0.195247	rPRS
21	0.0260951	0.21109	rPRS
22	0.0340168	0.203169	rPRS
23	0.0298229	0.198509	rPRS
24	0.0232992	0.178472	rPRS
25	0.0242311	0.185927	rPRS
26	0.0237651	0.16356	rPRS
27	0.028891	0.192917	rPRS
28	0.0228332	0.173346	rPRS
29	0.0307549	0.169152	rPRS
30	0.027493	0.167754	rPRS
31	0.0209692	0.164492	rPRS
32	0.026561	0.1589	rPRS
33	0.0195713	0.180801	rPRS
34	0.028425	0.151911	rPRS
35	0.0312209	0.164026	rPRS
36	0.0330848	0.150979	rPRS
37	0.027959	0.155172	rPRS
38	0.026561	0.147251	rPRS
39	0.0326188	0.157036	rPRS
40	0.0377446	0.169152	rPRS
41	0.0377446	0.17055	rPRS
42	0.0340168	0.149115	rPRS
43	0.0307549	0.1589	rPRS
44	0.0260951	0.16123	rPRS
45	0.0321528	0.15657	rPRS
46	0.0312209	0.152842	rPRS
47	0.0312209	0.159832	rPRS
48	0.0260951	0.150047	rPRS
49	0.0340168	0.133271	rPRS
50	0.0302889	0.143523	rPRS
51	0.0344828	0.138397	rPRS
52	0.0307549	0.146319	rPRS
53	0.0302889	0.155638	rPRS
54	0.0344828	0.150979	rPRS
55	0.0349487	0.150513	rPRS
56	0.0391426	0.136999	rPRS
57	0.0424045	0.148183	rPRS
58	0.0330848	0.134669	rPRS
59	0.0335508	0.152377	rPRS
60	0.0400746	0.136533	rPRS
61	0.028891	0.148183	rPRS
62	0.0396086	0.16356	rPRS
63	0.0424045	0.155172	rPRS
64	0.0419385	0.143057	rPRS
65	0.0340168	0.144921	rPRS
66	0.0377446	0.131407	rPRS
67	0.0377446	0.149115	rPRS
68	0.0363467	0.160764	rPRS
69	0.0433364	0.149115	rPRS
70	0.0372787	0.157968	rPRS
71	0.0377446	0.166822	rPRS
72	0.0386766	0.159832	rPRS
73	0.0410065	0.163094	rPRS
74	0.0377446	0.158434	rPRS
75	0.0382106	0.158434	rPRS
76	0.0447344	0.163094	rPRS
77	0.0344828	0.165424	rPRS
78	0.0428705	0.158434	rPRS
79	0.0438024	0.169152	rPRS
80	0.0354147	0.158434	rPRS
81	0.0442684	0.169618	rPRS
82	0.0386766	0.169152	rPRS
83	0.0503262	0.170084	rPRS
84	0.0484623	0.176608	rPRS
85	0.0465983	0.17987	rPRS
86	0.0479963	0.185927	rPRS
87	0.0521901	0.193849	rPRS
88	0.0396086	0.201771	rPRS
89	0.0577819	0.21342	rPRS
90	0.0521901	0.204101	rPRS
91	0.0433364	0.221342	rPRS
92	0.0456664	0.228332	rPRS
93	0.0424045	0.223672	rPRS
94	0.0587139	0.243709	rPRS
95	0.0475303	0.274464	rPRS
96	0.055918	0.27493	rPRS
97	0.0517241	0.317335	rPRS
98	0.0484623	0.333644	rPRS
99	0.0470643	0.369991	rPRS
100	0.0537096	0.498407	rPRS
1	0.0083877	0.0246971	qPRS
2	0.0121156	0.0712954	qPRS
3	0.0116496	0.102516	qPRS
4	0.0149115	0.124884	qPRS
5	0.0163094	0.150979	qPRS
6	0.0149115	0.148649	qPRS
7	0.0214352	0.147717	qPRS
8	0.0177074	0.151911	qPRS
9	0.0232992	0.198975	qPRS
10	0.0251631	0.181267	qPRS
11	0.027959	0.202703	qPRS
12	0.0191053	0.191985	qPRS
13	0.026561	0.204101	qPRS
14	0.0219012	0.181733	qPRS
15	0.0251631	0.187325	qPRS
16	0.0223672	0.211556	qPRS
17	0.026561	0.198975	qPRS
18	0.0237651	0.225536	qPRS
19	0.026561	0.22507	qPRS
20	0.027959	0.219478	qPRS
21	0.0228332	0.222274	qPRS
22	0.0237651	0.2274	qPRS
23	0.0302889	0.229264	qPRS
24	0.0293569	0.226002	qPRS
25	0.0251631	0.225536	qPRS
26	0.0246971	0.22041	qPRS
27	0.0205033	0.233458	qPRS
28	0.0237651	0.21575	qPRS
29	0.0256291	0.217148	qPRS
30	0.0214352	0.232526	qPRS
31	0.028425	0.236253	qPRS
32	0.0321528	0.219478	qPRS
33	0.0293569	0.22274	qPRS
34	0.0242311	0.216216	qPRS
35	0.028891	0.229264	qPRS
36	0.0260951	0.225536	qPRS
37	0.0335508	0.216216	qPRS
38	0.0340168	0.235788	qPRS
39	0.026561	0.234856	qPRS
40	0.0302889	0.2274	qPRS
41	0.0321528	0.223672	qPRS
42	0.0330848	0.223672	qPRS
43	0.0307549	0.216682	qPRS
44	0.0326188	0.236719	qPRS
45	0.028425	0.239981	qPRS
46	0.0335508	0.233924	qPRS
47	0.027027	0.231594	qPRS
48	0.0293569	0.224604	qPRS
49	0.0293569	0.241379	qPRS
50	0.0321528	0.219944	qPRS
51	0.0298229	0.213886	qPRS
52	0.028891	0.212488	qPRS
53	0.0312209	0.237651	qPRS
54	0.0330848	0.219944	qPRS
55	0.0349487	0.219944	qPRS
56	0.0363467	0.211556	qPRS
57	0.0358807	0.22507	qPRS
58	0.0382106	0.206431	qPRS
59	0.0330848	0.238583	qPRS
60	0.0335508	0.221808	qPRS
61	0.0321528	0.206431	qPRS
62	0.027493	0.199907	qPRS
63	0.0405405	0.231594	qPRS
64	0.0400746	0.210158	qPRS
65	0.0340168	0.235788	qPRS
66	0.0363467	0.217148	qPRS
67	0.0400746	0.219478	qPRS
68	0.0335508	0.205965	qPRS
69	0.0424045	0.207363	qPRS
70	0.0330848	0.222274	qPRS
71	0.0372787	0.190121	qPRS
72	0.0428705	0.202237	qPRS
73	0.0354147	0.205965	qPRS
74	0.0377446	0.194781	qPRS
75	0.0386766	0.204101	qPRS
76	0.0396086	0.202703	qPRS
77	0.0358807	0.190587	qPRS
78	0.0344828	0.195713	qPRS
79	0.0447344	0.205965	qPRS
80	0.0400746	0.210158	qPRS
81	0.0391426	0.17987	qPRS
82	0.0456664	0.202703	qPRS
83	0.0419385	0.178938	qPRS
84	0.0382106	0.187791	qPRS
85	0.0470643	0.167288	qPRS
86	0.0438024	0.174744	qPRS
87	0.0489282	0.182199	qPRS
88	0.0438024	0.187791	qPRS
89	0.054986	0.173346	qPRS
90	0.0479963	0.174744	qPRS
91	0.0465983	0.182199	qPRS
92	0.0475303	0.16589	qPRS
93	0.0540541	0.155638	qPRS
94	0.0447344	0.15657	qPRS
95	0.05452	0.147251	qPRS
96	0.0526561	0.144455	qPRS
97	0.0629077	0.148649	qPRS
98	0.0605778	0.131873	qPRS
99	0.0680336	0.123952	qPRS
100	0.0691853	0.0987711	qPRS
1	0.0144455	0.589003	PC-adjusted
2	0.0167754	0.437558	PC-adjusted
3	0.0223672	0.390028	PC-adjusted
4	0.0191053	0.341566	PC-adjusted
5	0.0200373	0.289842	PC-adjusted
6	0.0237651	0.277726	PC-adjusted
7	0.0158434	0.254427	PC-adjusted
8	0.0219012	0.240913	PC-adjusted
9	0.0256291	0.22973	PC-adjusted
10	0.0167754	0.230662	PC-adjusted
11	0.0219012	0.224604	PC-adjusted
12	0.0256291	0.21342	PC-adjusted
13	0.0232992	0.198043	PC-adjusted
14	0.0219012	0.200373	PC-adjusted
15	0.0242311	0.204567	PC-adjusted
16	0.0191053	0.191985	PC-adjusted
17	0.0293569	0.195247	PC-adjusted
18	0.027027	0.180801	PC-adjusted
19	0.0316869	0.186859	PC-adjusted
20	0.0228332	0.173812	PC-adjusted
21	0.027027	0.189655	PC-adjusted
22	0.026561	0.184995	PC-adjusted
23	0.027493	0.173812	PC-adjusted
24	0.0316869	0.167754	PC-adjusted
25	0.0205033	0.178006	PC-adjusted
26	0.027959	0.162628	PC-adjusted
27	0.027027	0.17288	PC-adjusted
28	0.0209692	0.159366	PC-adjusted
29	0.026561	0.16822	PC-adjusted
30	0.026561	0.151445	PC-adjusted
31	0.026561	0.143989	PC-adjusted
32	0.028891	0.154706	PC-adjusted
33	0.028425	0.149581	PC-adjusted
34	0.027493	0.150979	PC-adjusted
35	0.0298229	0.160764	PC-adjusted
36	0.0307549	0.160298	PC-adjusted
37	0.0363467	0.141659	PC-adjusted
38	0.0321528	0.150513	PC-adjusted
39	0.0340168	0.149581	PC-adjusted
40	0.0219012	0.154706	PC-adjusted
41	0.0302889	0.147717	PC-adjusted
42	0.0316869	0.145853	PC-adjusted
43	0.0298229	0.148649	PC-adjusted
44	0.0302889	0.146319	PC-adjusted
45	0.028891	0.149581	PC-adjusted
46	0.026561	0.148649	PC-adjusted
47	0.0326188	0.141193	PC-adjusted
48	0.0302889	0.148649	PC-adjusted
49	0.0316869	0.143989	PC-adjusted
50	0.0326188	0.133271	PC-adjusted
51	0.0298229	0.15657	PC-adjusted
52	0.0344828	0.137465	PC-adjusted
53	0.0335508	0.133737	PC-adjusted
54	0.0344828	0.157036	PC-adjusted
55	0.0344828	0.161696	PC-adjusted
56	0.0349487	0.138397	PC-adjusted
57	0.027959	0.145853	PC-adjusted
58	0.0326188	0.150047	PC-adjusted
59	0.0354147	0.137465	PC-adjusted
60	0.0335508	0.144921	PC-adjusted
61	0.0340168	0.142125	PC-adjusted
62	0.0386766	0.150513	PC-adjusted
63	0.0410065	0.145387	PC-adjusted
64	0.0428705	0.15424	PC-adjusted
65	0.0419385	0.153774	PC-adjusted
66	0.0377446	0.155638	PC-adjusted
67	0.0419385	0.146319	PC-adjusted
68	0.0335508	0.157036	PC-adjusted
69	0.0479963	0.151445	PC-adjusted
70	0.0377446	0.158434	PC-adjusted
71	0.0405405	0.171948	PC-adjusted
72	0.0368127	0.160764	PC-adjusted
73	0.0363467	0.17521	PC-adjusted
74	0.0354147	0.16822	PC-adjusted
75	0.0307549	0.146319	PC-adjusted
76	0.0382106	0.16589	PC-adjusted
77	0.0410065	0.174278	PC-adjusted
78	0.0410065	0.160298	PC-adjusted
79	0.0340168	0.169618	PC-adjusted
80	0.0405405	0.17521	PC-adjusted
81	0.0340168	0.169618	PC-adjusted
82	0.0419385	0.17754	PC-adjusted
83	0.0498602	0.177074	PC-adjusted
84	0.0428705	0.195713	PC-adjusted
85	0.0396086	0.198043	PC-adjusted
86	0.0442684	0.210158	PC-adjusted
87	0.0521901	0.186859	PC-adjusted
88	0.0461323	0.214818	PC-adjusted
89	0.0475303	0.218546	PC-adjusted
90	0.0433364	0.209692	PC-adjusted
91	0.0470643	0.214352	PC-adjusted
92	0.0465983	0.21342	PC-adjusted
93	0.0400746	0.258155	PC-adjusted
94	0.0489282	0.262349	PC-adjusted
95	0.0610438	0.264212	PC-adjusted
96	0.0433364	0.295899	PC-adjusted
97	0.0573159	0.328518	PC-adjusted
98	0.05452	0.387698	PC-adjusted
99	0.0484623	0.435694	PC-adjusted
100	0.0578061	0.581247	PC-adjusted

## Sheet: Source Supple Fig21
fill	y	x	density	scaled	ndensity	count	n	trait
Asian American	0	-3.3153	0	0	0	0	787	BMI
Asian American	6.37679e-17	-3.27806	6.37679e-17	5.2737e-17	5.2737e-17	5.01853e-14	787	BMI
Asian American	5.02349e-16	-3.24082	5.02349e-16	4.1545e-16	4.1545e-16	3.95349e-13	787	BMI
Asian American	1.85809e-14	-3.20358	1.85809e-14	1.53667e-14	1.53667e-14	1.46232e-11	787	BMI
Asian American	5.87257e-13	-3.16635	5.87257e-13	4.8567e-13	4.8567e-13	4.62171e-10	787	BMI
Asian American	1.5285e-11	-3.12911	1.5285e-11	1.26409e-11	1.26409e-11	1.20293e-08	787	BMI
Asian American	3.10623e-10	-3.09187	3.10623e-10	2.5689e-10	2.5689e-10	2.4446e-07	787	BMI
Asian American	4.85508e-09	-3.05463	4.85508e-09	4.01522e-09	4.01522e-09	3.82095e-06	787	BMI
Asian American	6.26755e-08	-3.01739	6.26755e-08	5.18335e-08	5.18335e-08	4.93256e-05	787	BMI
Asian American	6.07277e-07	-2.98015	6.07277e-07	5.02227e-07	5.02227e-07	0.000477927	787	BMI
Asian American	4.87086e-06	-2.94292	4.87086e-06	4.02827e-06	4.02827e-06	0.00383337	787	BMI
Asian American	2.99557e-05	-2.90568	2.99557e-05	2.47738e-05	2.47738e-05	0.0235752	787	BMI
Asian American	0.000147587	-2.86844	0.000147587	0.000122057	0.000122057	0.116151	787	BMI
Asian American	0.000574722	-2.8312	0.000574722	0.000475303	0.000475303	0.452306	787	BMI
Asian American	0.0017764	-2.79396	0.0017764	0.00146911	0.00146911	1.39803	787	BMI
Asian American	0.00441613	-2.75672	0.00441613	0.0036522	0.0036522	3.47549	787	BMI
Asian American	0.00884237	-2.71949	0.00884237	0.00731277	0.00731277	6.95894	787	BMI
Asian American	0.0145894	-2.68225	0.0145894	0.0120656	0.0120656	11.4818	787	BMI
Asian American	0.0204014	-2.64501	0.0204014	0.0168722	0.0168722	16.0559	787	BMI
Asian American	0.0255215	-2.60777	0.0255215	0.0211066	0.0211066	20.0854	787	BMI
Asian American	0.0309278	-2.57053	0.0309278	0.0255777	0.0255777	24.3402	787	BMI
Asian American	0.0391434	-2.53329	0.0391434	0.0323722	0.0323722	30.8059	787	BMI
Asian American	0.0524867	-2.49606	0.0524867	0.0434072	0.0434072	41.307	787	BMI
Asian American	0.070791	-2.45882	0.070791	0.0585452	0.0585452	55.7125	787	BMI
Asian American	0.0910367	-2.42158	0.0910367	0.0752886	0.0752886	71.6458	787	BMI
Asian American	0.109417	-2.38434	0.109417	0.0904891	0.0904891	86.1108	787	BMI
Asian American	0.125409	-2.3471	0.125409	0.103715	0.103715	98.6972	787	BMI
Asian American	0.144776	-2.30986	0.144776	0.119732	0.119732	113.939	787	BMI
Asian American	0.178891	-2.27263	0.178891	0.147945	0.147945	140.787	787	BMI
Asian American	0.238862	-2.23539	0.238862	0.197542	0.197542	187.984	787	BMI
Asian American	0.325403	-2.19815	0.325403	0.269113	0.269113	256.092	787	BMI
Asian American	0.425325	-2.16091	0.425325	0.35175	0.35175	334.731	787	BMI
Asian American	0.520047	-2.12367	0.520047	0.430086	0.430086	409.277	787	BMI
Asian American	0.601475	-2.08643	0.601475	0.497428	0.497428	473.36	787	BMI
Asian American	0.675932	-2.04919	0.675932	0.559005	0.559005	531.958	787	BMI
Asian American	0.751774	-2.01196	0.751774	0.621728	0.621728	591.646	787	BMI
Asian American	0.827836	-1.97472	0.827836	0.684632	0.684632	651.507	787	BMI
Asian American	0.894849	-1.93748	0.894849	0.740053	0.740053	704.246	787	BMI
Asian American	0.945782	-1.90024	0.945782	0.782175	0.782175	744.33	787	BMI
Asian American	0.984089	-1.863	0.984089	0.813856	0.813856	774.478	787	BMI
Asian American	1.02007	-1.82576	1.02007	0.843612	0.843612	802.794	787	BMI
Asian American	1.06138	-1.78853	1.06138	0.877775	0.877775	835.304	787	BMI
Asian American	1.10708	-1.75129	1.10708	0.915568	0.915568	871.269	787	BMI
Asian American	1.15119	-1.71405	1.15119	0.952054	0.952054	905.989	787	BMI
Asian American	1.18774	-1.67681	1.18774	0.982281	0.982281	934.754	787	BMI
Asian American	1.20917	-1.63957	1.20917	1	1	951.616	787	BMI
Asian American	1.20559	-1.60233	1.20559	0.997042	0.997042	948.801	787	BMI
Asian American	1.16928	-1.5651	1.16928	0.967014	0.967014	920.225	787	BMI
Asian American	1.10513	-1.52786	1.10513	0.913961	0.913961	869.739	787	BMI
Asian American	1.02862	-1.49062	1.02862	0.850688	0.850688	809.528	787	BMI
Asian American	0.956943	-1.45338	0.956943	0.791406	0.791406	753.115	787	BMI
Asian American	0.89629	-1.41614	0.89629	0.741245	0.741245	705.38	787	BMI
Asian American	0.839225	-1.3789	0.839225	0.694052	0.694052	660.47	787	BMI
Asian American	0.774325	-1.34167	0.774325	0.640378	0.640378	609.393	787	BMI
Asian American	0.697406	-1.30443	0.697406	0.576765	0.576765	548.858	787	BMI
Asian American	0.613294	-1.26719	0.613294	0.507203	0.507203	482.662	787	BMI
Asian American	0.527946	-1.22995	0.527946	0.436619	0.436619	415.493	787	BMI
Asian American	0.445	-1.19271	0.445	0.368022	0.368022	350.215	787	BMI
Asian American	0.367838	-1.15547	0.367838	0.304207	0.304207	289.489	787	BMI
Asian American	0.300896	-1.11824	0.300896	0.248845	0.248845	236.805	787	BMI
Asian American	0.246928	-1.081	0.246928	0.204213	0.204213	194.332	787	BMI
Asian American	0.205073	-1.04376	0.205073	0.169598	0.169598	161.392	787	BMI
Asian American	0.170859	-1.00652	0.170859	0.141303	0.141303	134.466	787	BMI
Asian American	0.13993	-0.969282	0.13993	0.115724	0.115724	110.125	787	BMI
Asian American	0.110187	-0.932043	0.110187	0.0911264	0.0911264	86.7173	787	BMI
Asian American	0.0821438	-0.894805	0.0821438	0.0679341	0.0679341	64.6472	787	BMI
Asian American	0.0574198	-0.857567	0.0574198	0.047487	0.047487	45.1894	787	BMI
Asian American	0.0375719	-0.820328	0.0375719	0.0310725	0.0310725	29.5691	787	BMI
Asian American	0.0234658	-0.78309	0.0234658	0.0194065	0.0194065	18.4676	787	BMI
Asian American	0.0143686	-0.745852	0.0143686	0.011883	0.011883	11.3081	787	BMI
Asian American	0.00868582	-0.708613	0.00868582	0.0071833	0.0071833	6.83574	787	BMI
Asian American	0.0049128	-0.671375	0.0049128	0.00406296	0.00406296	3.86638	787	BMI
Asian American	0.00243028	-0.634136	0.00243028	0.00200988	0.00200988	1.91263	787	BMI
Asian American	0.000997804	-0.596898	0.000997804	0.000825198	0.000825198	0.785272	787	BMI
Asian American	0.000328829	-0.55966	0.000328829	0.000271946	0.000271946	0.258788	787	BMI
Asian American	8.69592e-05	-0.522421	8.69592e-05	7.19165e-05	7.19165e-05	0.0684369	787	BMI
Asian American	1.78089e-05	-0.485183	1.78089e-05	1.47282e-05	1.47282e-05	0.0140156	787	BMI
Asian American	2.95984e-06	-0.447944	2.95984e-06	2.44783e-06	2.44783e-06	0.00232939	787	BMI
Asian American	3.77524e-07	-0.410706	3.77524e-07	3.12218e-07	3.12218e-07	0.000297112	787	BMI
Asian American	3.84234e-08	-0.373468	3.84234e-08	3.17767e-08	3.17767e-08	3.02392e-05	787	BMI
Asian American	3.07594e-09	-0.336229	3.07594e-09	2.54385e-09	2.54385e-09	2.42077e-06	787	BMI
Asian American	1.88402e-10	-0.298991	1.88402e-10	1.55811e-10	1.55811e-10	1.48273e-07	787	BMI
Asian American	9.56122e-12	-0.261753	9.56122e-12	7.90727e-12	7.90727e-12	7.52468e-09	787	BMI
Asian American	3.46609e-13	-0.224514	3.46609e-13	2.86651e-13	2.86651e-13	2.72781e-10	787	BMI
Asian American	1.12651e-14	-0.187276	1.12651e-14	9.31641e-15	9.31641e-15	8.86564e-12	787	BMI
Asian American	2.89217e-16	-0.150037	2.89217e-16	2.39187e-16	2.39187e-16	2.27614e-13	787	BMI
Asian American	0	-0.112799	0	0	0	0	787	BMI
Asian American	0	-0.0755606	0	0	0	0	787	BMI
Asian American	0	-0.0383222	0	0	0	0	787	BMI
Asian American	0	-0.00108384	0	0	0	0	787	BMI
Asian American	0	0.0361545	0	0	0	0	787	BMI
Asian American	0	0.0733929	0	0	0	0	787	BMI
Asian American	3.5904e-18	0.110631	3.5904e-18	2.96932e-18	2.96932e-18	2.82565e-15	787	BMI
Asian American	0	0.14787	0	0	0	0	787	BMI
Asian American	0	0.185108	0	0	0	0	787	BMI
Asian American	3.86697e-17	0.222346	3.86697e-17	3.19804e-17	3.19804e-17	3.0433e-14	787	BMI
Asian American	1.87791e-17	0.259585	1.87791e-17	1.55306e-17	1.55306e-17	1.47792e-14	787	BMI
Asian American	0	0.296823	0	0	0	0	787	BMI
Asian American	0	0.334062	0	0	0	0	787	BMI
Asian American	8.03033e-17	0.3713	8.03033e-17	6.6412e-17	6.6412e-17	6.31987e-14	787	BMI
African American	2.92011e-11	-3.3153	2.92011e-11	2.52914e-11	2.52914e-11	3.49888e-07	11982	BMI
African American	2.08867e-09	-3.27806	2.08867e-09	1.80902e-09	1.80902e-09	2.50265e-05	11982	BMI
African American	7.8019e-08	-3.24082	7.8019e-08	6.7573e-08	6.7573e-08	0.000934824	11982	BMI
African American	1.52517e-06	-3.20358	1.52517e-06	1.32097e-06	1.32097e-06	0.0182746	11982	BMI
African American	1.72148e-05	-3.16635	1.72148e-05	1.49099e-05	1.49099e-05	0.206268	11982	BMI
African American	0.000104944	-3.12911	0.000104944	9.08931e-05	9.08931e-05	1.25744	11982	BMI
African American	0.000349358	-3.09187	0.000349358	0.000302582	0.000302582	4.186	11982	BMI
African American	0.000640847	-3.05463	0.000640847	0.000555044	0.000555044	7.67863	11982	BMI
African American	0.000644468	-3.01739	0.000644468	0.00055818	0.00055818	7.72202	11982	BMI
African American	0.000356418	-2.98015	0.000356418	0.000308697	0.000308697	4.2706	11982	BMI
African American	0.000108188	-2.94292	0.000108188	9.37025e-05	9.37025e-05	1.29631	11982	BMI
African American	1.821e-05	-2.90568	1.821e-05	1.57719e-05	1.57719e-05	0.218192	11982	BMI
African American	2.71096e-06	-2.86844	2.71096e-06	2.34799e-06	2.34799e-06	0.0324827	11982	BMI
African American	1.29746e-05	-2.8312	1.29746e-05	1.12374e-05	1.12374e-05	0.155462	11982	BMI
African American	8.55326e-05	-2.79396	8.55326e-05	7.40806e-05	7.40806e-05	1.02485	11982	BMI
African American	0.000309154	-2.75672	0.000309154	0.000267761	0.000267761	3.70428	11982	BMI
African American	0.000625916	-2.71949	0.000625916	0.000542112	0.000542112	7.49972	11982	BMI
African American	0.000756385	-2.68225	0.000756385	0.000655113	0.000655113	9.063	11982	BMI
African American	0.000727306	-2.64501	0.000727306	0.000629927	0.000629927	8.71458	11982	BMI
African American	0.000835821	-2.60777	0.000835821	0.000723913	0.000723913	10.0148	11982	BMI
African American	0.00102688	-2.57053	0.00102688	0.000889387	0.000889387	12.304	11982	BMI
African American	0.00118853	-2.53329	0.00118853	0.0010294	0.0010294	14.2409	11982	BMI
African American	0.0014356	-2.49606	0.0014356	0.00124339	0.00124339	17.2014	11982	BMI
African American	0.00207516	-2.45882	0.00207516	0.00179732	0.00179732	24.8646	11982	BMI
African American	0.00352976	-2.42158	0.00352976	0.00305716	0.00305716	42.2936	11982	BMI
African American	0.00532314	-2.38434	0.00532314	0.00461042	0.00461042	63.7818	11982	BMI
African American	0.00635464	-2.3471	0.00635464	0.00550382	0.00550382	76.1413	11982	BMI
African American	0.00743113	-2.30986	0.00743113	0.00643618	0.00643618	89.0398	11982	BMI
African American	0.00999155	-2.27263	0.00999155	0.00865378	0.00865378	119.719	11982	BMI
African American	0.0133974	-2.23539	0.0133974	0.0116037	0.0116037	160.528	11982	BMI
African American	0.0173806	-2.19815	0.0173806	0.0150535	0.0150535	208.255	11982	BMI
African American	0.0233969	-2.16091	0.0233969	0.0202643	0.0202643	280.342	11982	BMI
African American	0.0318056	-2.12367	0.0318056	0.0275471	0.0275471	381.094	11982	BMI
African American	0.0418078	-2.08643	0.0418078	0.0362102	0.0362102	500.941	11982	BMI
African American	0.0530483	-2.04919	0.0530483	0.0459457	0.0459457	635.625	11982	BMI
African American	0.0665859	-2.01196	0.0665859	0.0576707	0.0576707	797.832	11982	BMI
African American	0.0848997	-1.97472	0.0848997	0.0735325	0.0735325	1017.27	11982	BMI
African American	0.107191	-1.93748	0.107191	0.0928395	0.0928395	1284.37	11982	BMI
African American	0.13316	-1.90024	0.13316	0.115331	0.115331	1595.52	11982	BMI
African American	0.167254	-1.863	0.167254	0.144861	0.144861	2004.04	11982	BMI
African American	0.207903	-1.82576	0.207903	0.180067	0.180067	2491.09	11982	BMI
African American	0.247075	-1.78853	0.247075	0.213994	0.213994	2960.45	11982	BMI
African American	0.283211	-1.75129	0.283211	0.245292	0.245292	3393.43	11982	BMI
African American	0.324811	-1.71405	0.324811	0.281322	0.281322	3891.88	11982	BMI
African American	0.379548	-1.67681	0.379548	0.32873	0.32873	4547.74	11982	BMI
African American	0.446259	-1.63957	0.446259	0.386509	0.386509	5347.07	11982	BMI
African American	0.524335	-1.60233	0.524335	0.454132	0.454132	6282.58	11982	BMI
African American	0.608542	-1.5651	0.608542	0.527065	0.527065	7291.55	11982	BMI
African American	0.685785	-1.52786	0.685785	0.593965	0.593965	8217.07	11982	BMI
African American	0.751501	-1.49062	0.751501	0.650883	0.650883	9004.49	11982	BMI
African American	0.808535	-1.45338	0.808535	0.70028	0.70028	9687.87	11982	BMI
African American	0.864752	-1.41614	0.864752	0.74897	0.74897	10361.5	11982	BMI
African American	0.931236	-1.3789	0.931236	0.806553	0.806553	11158.1	11982	BMI
African American	1.00431	-1.34167	1.00431	0.869847	0.869847	12033.7	11982	BMI
African American	1.06555	-1.30443	1.06555	0.922881	0.922881	12767.4	11982	BMI
African American	1.11009	-1.26719	1.11009	0.961457	0.961457	13301.1	11982	BMI
African American	1.14139	-1.22995	1.14139	0.988568	0.988568	13676.1	11982	BMI
African American	1.15459	-1.19271	1.15459	1	1	13834.3	11982	BMI
African American	1.15241	-1.15547	1.15241	0.998111	0.998111	13808.1	11982	BMI
African American	1.14257	-1.11824	1.14257	0.98959	0.98959	13690.3	11982	BMI
African American	1.1181	-1.081	1.1181	0.968395	0.968395	13397	11982	BMI
African American	1.07246	-1.04376	1.07246	0.928867	0.928867	12850.2	11982	BMI
African American	1.01726	-1.00652	1.01726	0.881062	0.881062	12188.8	11982	BMI
African American	0.95942	-0.969282	0.95942	0.830964	0.830964	11495.8	11982	BMI
African American	0.893775	-0.932043	0.893775	0.774108	0.774108	10709.2	11982	BMI
African American	0.825916	-0.894805	0.825916	0.715334	0.715334	9896.13	11982	BMI
African American	0.763038	-0.857567	0.763038	0.660875	0.660875	9142.72	11982	BMI
African American	0.697548	-0.820328	0.697548	0.604153	0.604153	8358.02	11982	BMI
African American	0.625122	-0.78309	0.625122	0.541424	0.541424	7490.21	11982	BMI
African American	0.55163	-0.745852	0.55163	0.477772	0.477772	6609.63	11982	BMI
African American	0.481786	-0.708613	0.481786	0.41728	0.41728	5772.76	11982	BMI
African American	0.416914	-0.671375	0.416914	0.361094	0.361094	4995.47	11982	BMI
African American	0.356294	-0.634136	0.356294	0.30859	0.30859	4269.12	11982	BMI
African American	0.299247	-0.596898	0.299247	0.259181	0.259181	3585.58	11982	BMI
African American	0.246123	-0.55966	0.246123	0.213169	0.213169	2949.04	11982	BMI
African American	0.199334	-0.522421	0.199334	0.172645	0.172645	2388.42	11982	BMI
African American	0.162553	-0.485183	0.162553	0.140788	0.140788	1947.7	11982	BMI
African American	0.135119	-0.447944	0.135119	0.117028	0.117028	1619	11982	BMI
African American	0.111606	-0.410706	0.111606	0.0966628	0.0966628	1337.26	11982	BMI
African American	0.0877506	-0.373468	0.0877506	0.0760017	0.0760017	1051.43	11982	BMI
African American	0.0660093	-0.336229	0.0660093	0.0571714	0.0571714	790.924	11982	BMI
African American	0.0505305	-0.298991	0.0505305	0.0437649	0.0437649	605.456	11982	BMI
African American	0.0391408	-0.261753	0.0391408	0.0339002	0.0339002	468.985	11982	BMI
African American	0.0284943	-0.224514	0.0284943	0.0246792	0.0246792	341.419	11982	BMI
African American	0.0191379	-0.187276	0.0191379	0.0165756	0.0165756	229.311	11982	BMI
African American	0.0121637	-0.150037	0.0121637	0.0105351	0.0105351	145.745	11982	BMI
African American	0.00789213	-0.112799	0.00789213	0.00683545	0.00683545	94.5635	11982	BMI
African American	0.00566978	-0.0755606	0.00566978	0.00491065	0.00491065	67.9353	11982	BMI
African American	0.00439048	-0.0383222	0.00439048	0.00380264	0.00380264	52.6067	11982	BMI
African American	0.00350371	-0.00108384	0.00350371	0.0030346	0.0030346	41.9814	11982	BMI
African American	0.00244571	0.0361545	0.00244571	0.00211826	0.00211826	29.3045	11982	BMI
African American	0.00118672	0.0733929	0.00118672	0.00102783	0.00102783	14.2193	11982	BMI
African American	0.000349336	0.110631	0.000349336	0.000302564	0.000302564	4.18575	11982	BMI
African American	5.87157e-05	0.14787	5.87157e-05	5.08543e-05	5.08543e-05	0.703532	11982	BMI
African American	5.69432e-06	0.185108	5.69432e-06	4.93191e-06	4.93191e-06	0.0682293	11982	BMI
African American	2.99253e-07	0.222346	2.99253e-07	2.59186e-07	2.59186e-07	0.00358565	11982	BMI
African American	8.53411e-09	0.259585	8.53411e-09	7.39148e-09	7.39148e-09	0.000102256	11982	BMI
African American	1.48499e-10	0.296823	1.48499e-10	1.28617e-10	1.28617e-10	1.77932e-06	11982	BMI
African American	1.30021e-12	0.334062	1.30021e-12	1.12612e-12	1.12612e-12	1.55791e-08	11982	BMI
African American	5.8559e-15	0.3713	5.8559e-15	5.07185e-15	5.07185e-15	7.01653e-11	11982	BMI
Hispanic/Latino	2.22639e-07	-3.3153	2.22639e-07	2.29035e-07	2.29035e-07	0.00199997	8983	BMI
Hispanic/Latino	2.45569e-06	-3.27806	2.45569e-06	2.52623e-06	2.52623e-06	0.0220595	8983	BMI
Hispanic/Latino	1.78472e-05	-3.24082	1.78472e-05	1.83599e-05	1.83599e-05	0.160322	8983	BMI
Hispanic/Latino	9.17189e-05	-3.20358	9.17189e-05	9.43535e-05	9.43535e-05	0.823911	8983	BMI
Hispanic/Latino	0.00032202	-3.16635	0.00032202	0.00033127	0.00033127	2.8927	8983	BMI
Hispanic/Latino	0.000805915	-3.12911	0.000805915	0.000829065	0.000829065	7.23953	8983	BMI
Hispanic/Latino	0.0014659	-3.09187	0.0014659	0.00150801	0.00150801	13.1682	8983	BMI
Hispanic/Latino	0.00202057	-3.05463	0.00202057	0.00207861	0.00207861	18.1508	8983	BMI
Hispanic/Latino	0.00227977	-3.01739	0.00227977	0.00234526	0.00234526	20.4792	8983	BMI
Hispanic/Latino	0.00246312	-2.98015	0.00246312	0.00253387	0.00253387	22.1262	8983	BMI
Hispanic/Latino	0.00291334	-2.94292	0.00291334	0.00299703	0.00299703	26.1706	8983	BMI
Hispanic/Latino	0.00347785	-2.90568	0.00347785	0.00357776	0.00357776	31.2416	8983	BMI
Hispanic/Latino	0.00373576	-2.86844	0.00373576	0.00384307	0.00384307	33.5584	8983	BMI
Hispanic/Latino	0.00382297	-2.8312	0.00382297	0.00393279	0.00393279	34.3418	8983	BMI
Hispanic/Latino	0.00439269	-2.79396	0.00439269	0.00451887	0.00451887	39.4596	8983	BMI
Hispanic/Latino	0.00590059	-2.75672	0.00590059	0.00607008	0.00607008	53.005	8983	BMI
Hispanic/Latino	0.00825348	-2.71949	0.00825348	0.00849056	0.00849056	74.141	8983	BMI
Hispanic/Latino	0.01115	-2.68225	0.01115	0.0114703	0.0114703	100.161	8983	BMI
Hispanic/Latino	0.0144266	-2.64501	0.0144266	0.014841	0.014841	129.594	8983	BMI
Hispanic/Latino	0.0182097	-2.60777	0.0182097	0.0187328	0.0187328	163.578	8983	BMI
Hispanic/Latino	0.0230585	-2.57053	0.0230585	0.0237208	0.0237208	207.134	8983	BMI
Hispanic/Latino	0.0297121	-2.53329	0.0297121	0.0305656	0.0305656	266.904	8983	BMI
Hispanic/Latino	0.0383607	-2.49606	0.0383607	0.0394626	0.0394626	344.595	8983	BMI
Hispanic/Latino	0.048459	-2.45882	0.048459	0.049851	0.049851	435.308	8983	BMI
Hispanic/Latino	0.0590111	-2.42158	0.0590111	0.0607061	0.0607061	530.096	8983	BMI
Hispanic/Latino	0.0680574	-2.38434	0.0680574	0.0700124	0.0700124	611.36	8983	BMI
Hispanic/Latino	0.0743202	-2.3471	0.0743202	0.076455	0.076455	667.618	8983	BMI
Hispanic/Latino	0.0805336	-2.30986	0.0805336	0.0828469	0.0828469	723.433	8983	BMI
Hispanic/Latino	0.0931448	-2.27263	0.0931448	0.0958204	0.0958204	836.72	8983	BMI
Hispanic/Latino	0.117334	-2.23539	0.117334	0.120705	0.120705	1054.01	8983	BMI
Hispanic/Latino	0.151454	-2.19815	0.151454	0.155804	0.155804	1360.51	8983	BMI
Hispanic/Latino	0.189215	-2.16091	0.189215	0.19465	0.19465	1699.72	8983	BMI
Hispanic/Latino	0.226392	-2.12367	0.226392	0.232895	0.232895	2033.68	8983	BMI
Hispanic/Latino	0.265446	-2.08643	0.265446	0.273071	0.273071	2384.5	8983	BMI
Hispanic/Latino	0.311246	-2.04919	0.311246	0.320186	0.320186	2795.92	8983	BMI
Hispanic/Latino	0.363233	-2.01196	0.363233	0.373666	0.373666	3262.92	8983	BMI
Hispanic/Latino	0.416742	-1.97472	0.416742	0.428713	0.428713	3743.59	8983	BMI
Hispanic/Latino	0.469649	-1.93748	0.469649	0.483139	0.483139	4218.85	8983	BMI
Hispanic/Latino	0.524702	-1.90024	0.524702	0.539774	0.539774	4713.39	8983	BMI
Hispanic/Latino	0.584452	-1.863	0.584452	0.601241	0.601241	5250.13	8983	BMI
Hispanic/Latino	0.644938	-1.82576	0.644938	0.663463	0.663463	5793.47	8983	BMI
Hispanic/Latino	0.698317	-1.78853	0.698317	0.718376	0.718376	6272.98	8983	BMI
Hispanic/Latino	0.744477	-1.75129	0.744477	0.765862	0.765862	6687.64	8983	BMI
Hispanic/Latino	0.792034	-1.71405	0.792034	0.814785	0.814785	7114.84	8983	BMI
Hispanic/Latino	0.842001	-1.67681	0.842001	0.866188	0.866188	7563.7	8983	BMI
Hispanic/Latino	0.882591	-1.63957	0.882591	0.907943	0.907943	7928.31	8983	BMI
Hispanic/Latino	0.909559	-1.60233	0.909559	0.935686	0.935686	8170.57	8983	BMI
Hispanic/Latino	0.932829	-1.5651	0.932829	0.959625	0.959625	8379.61	8983	BMI
Hispanic/Latino	0.955825	-1.52786	0.955825	0.983281	0.983281	8586.17	8983	BMI
Hispanic/Latino	0.970459	-1.49062	0.970459	0.998335	0.998335	8717.63	8983	BMI
Hispanic/Latino	0.972077	-1.45338	0.972077	1	1	8732.17	8983	BMI
Hispanic/Latino	0.964105	-1.41614	0.964105	0.991798	0.991798	8660.55	8983	BMI
Hispanic/Latino	0.951275	-1.3789	0.951275	0.9786	0.9786	8545.3	8983	BMI
Hispanic/Latino	0.936899	-1.34167	0.936899	0.963811	0.963811	8416.16	8983	BMI
Hispanic/Latino	0.921697	-1.30443	0.921697	0.948173	0.948173	8279.61	8983	BMI
Hispanic/Latino	0.902003	-1.26719	0.902003	0.927913	0.927913	8102.69	8983	BMI
Hispanic/Latino	0.874104	-1.22995	0.874104	0.899212	0.899212	7852.07	8983	BMI
Hispanic/Latino	0.836145	-1.19271	0.836145	0.860163	0.860163	7511.09	8983	BMI
Hispanic/Latino	0.784411	-1.15547	0.784411	0.806943	0.806943	7046.36	8983	BMI
Hispanic/Latino	0.718938	-1.11824	0.718938	0.739589	0.739589	6458.22	8983	BMI
Hispanic/Latino	0.649378	-1.081	0.649378	0.668031	0.668031	5833.36	8983	BMI
Hispanic/Latino	0.586123	-1.04376	0.586123	0.60296	0.60296	5265.15	8983	BMI
Hispanic/Latino	0.531655	-1.00652	0.531655	0.546926	0.546926	4775.85	8983	BMI
Hispanic/Latino	0.484775	-0.969282	0.484775	0.4987	0.4987	4354.73	8983	BMI
Hispanic/Latino	0.445039	-0.932043	0.445039	0.457822	0.457822	3997.78	8983	BMI
Hispanic/Latino	0.411791	-0.894805	0.411791	0.423619	0.423619	3699.12	8983	BMI
Hispanic/Latino	0.381459	-0.857567	0.381459	0.392417	0.392417	3426.65	8983	BMI
Hispanic/Latino	0.348241	-0.820328	0.348241	0.358244	0.358244	3128.25	8983	BMI
Hispanic/Latino	0.307756	-0.78309	0.307756	0.316596	0.316596	2764.57	8983	BMI
Hispanic/Latino	0.260127	-0.745852	0.260127	0.267599	0.267599	2336.72	8983	BMI
Hispanic/Latino	0.211247	-0.708613	0.211247	0.217315	0.217315	1897.63	8983	BMI
Hispanic/Latino	0.168379	-0.671375	0.168379	0.173215	0.173215	1512.55	8983	BMI
Hispanic/Latino	0.134383	-0.634136	0.134383	0.138243	0.138243	1207.17	8983	BMI
Hispanic/Latino	0.107517	-0.596898	0.107517	0.110605	0.110605	965.824	8983	BMI
Hispanic/Latino	0.0861033	-0.55966	0.0861033	0.0885766	0.0885766	773.466	8983	BMI
Hispanic/Latino	0.0690121	-0.522421	0.0690121	0.0709944	0.0709944	619.936	8983	BMI
Hispanic/Latino	0.0543673	-0.485183	0.0543673	0.0559289	0.0559289	488.381	8983	BMI
Hispanic/Latino	0.0408673	-0.447944	0.0408673	0.0420412	0.0420412	367.111	8983	BMI
Hispanic/Latino	0.0299529	-0.410706	0.0299529	0.0308132	0.0308132	269.066	8983	BMI
Hispanic/Latino	0.0234706	-0.373468	0.0234706	0.0241448	0.0241448	210.837	8983	BMI
Hispanic/Latino	0.0202503	-0.336229	0.0202503	0.0208319	0.0208319	181.908	8983	BMI
Hispanic/Latino	0.0179081	-0.298991	0.0179081	0.0184226	0.0184226	160.869	8983	BMI
Hispanic/Latino	0.0149667	-0.261753	0.0149667	0.0153967	0.0153967	134.446	8983	BMI
Hispanic/Latino	0.0110364	-0.224514	0.0110364	0.0113535	0.0113535	99.1403	8983	BMI
Hispanic/Latino	0.00686753	-0.187276	0.00686753	0.00706479	0.00706479	61.691	8983	BMI
Hispanic/Latino	0.0038688	-0.150037	0.0038688	0.00397993	0.00397993	34.7534	8983	BMI
Hispanic/Latino	0.00275344	-0.112799	0.00275344	0.00283253	0.00283253	24.7342	8983	BMI
Hispanic/Latino	0.00295061	-0.0755606	0.00295061	0.00303537	0.00303537	26.5054	8983	BMI
Hispanic/Latino	0.00331458	-0.0383222	0.00331458	0.0034098	0.0034098	29.7749	8983	BMI
Hispanic/Latino	0.00301918	-0.00108384	0.00301918	0.0031059	0.0031059	27.1213	8983	BMI
Hispanic/Latino	0.00209339	0.0361545	0.00209339	0.00215353	0.00215353	18.805	8983	BMI
Hispanic/Latino	0.00108425	0.0733929	0.00108425	0.00111539	0.00111539	9.73979	8983	BMI
Hispanic/Latino	0.000412123	0.110631	0.000412123	0.000423961	0.000423961	3.7021	8983	BMI
Hispanic/Latino	0.000115263	0.14787	0.000115263	0.000118574	0.000118574	1.03541	8983	BMI
Hispanic/Latino	3.48353e-05	0.185108	3.48353e-05	3.5836e-05	3.5836e-05	0.312926	8983	BMI
Hispanic/Latino	6.64222e-05	0.222346	6.64222e-05	6.83302e-05	6.83302e-05	0.596671	8983	BMI
Hispanic/Latino	0.000213702	0.259585	0.000213702	0.00021984	0.00021984	1.91968	8983	BMI
Hispanic/Latino	0.00047829	0.296823	0.00047829	0.000492029	0.000492029	4.29648	8983	BMI
Hispanic/Latino	0.000717524	0.334062	0.000717524	0.000738135	0.000738135	6.44552	8983	BMI
Hispanic/Latino	0.000721348	0.3713	0.000721348	0.000742068	0.000742068	6.47987	8983	BMI
European American	0.000529021	-3.3153	0.000529021	0.000557882	0.000557882	14.7195	27824	BMI
European American	0.000506314	-3.27806	0.000506314	0.000533937	0.000533937	14.0877	27824	BMI
European American	0.000289728	-3.24082	0.000289728	0.000305534	0.000305534	8.06138	27824	BMI
European American	9.94406e-05	-3.20358	9.94406e-05	0.000104866	0.000104866	2.76684	27824	BMI
European American	2.66017e-05	-3.16635	2.66017e-05	2.8053e-05	2.8053e-05	0.740167	27824	BMI
European American	4.9909e-05	-3.12911	4.9909e-05	5.26319e-05	5.26319e-05	1.38867	27824	BMI
European American	0.000210522	-3.09187	0.000210522	0.000222008	0.000222008	5.85757	27824	BMI
European American	0.000606885	-3.05463	0.000606885	0.000639995	0.000639995	16.886	27824	BMI
European American	0.00129479	-3.01739	0.00129479	0.00136543	0.00136543	36.0261	27824	BMI
European American	0.00233372	-2.98015	0.00233372	0.00246104	0.00246104	64.9333	27824	BMI
European American	0.00375459	-2.94292	0.00375459	0.00395943	0.00395943	104.468	27824	BMI
European American	0.00538825	-2.90568	0.00538825	0.00568221	0.00568221	149.923	27824	BMI
European American	0.0071706	-2.86844	0.0071706	0.0075618	0.0075618	199.515	27824	BMI
European American	0.00930754	-2.8312	0.00930754	0.00981533	0.00981533	258.973	27824	BMI
European American	0.0120656	-2.79396	0.0120656	0.0127239	0.0127239	335.714	27824	BMI
European American	0.0157703	-2.75672	0.0157703	0.0166307	0.0166307	438.794	27824	BMI
European American	0.0200663	-2.71949	0.0200663	0.0211611	0.0211611	558.326	27824	BMI
European American	0.0242123	-2.68225	0.0242123	0.0255333	0.0255333	673.683	27824	BMI
European American	0.0289191	-2.64501	0.0289191	0.0304968	0.0304968	804.644	27824	BMI
European American	0.0360789	-2.60777	0.0360789	0.0380473	0.0380473	1003.86	27824	BMI
European American	0.045829	-2.57053	0.045829	0.0483293	0.0483293	1275.15	27824	BMI
European American	0.0560115	-2.53329	0.0560115	0.0590673	0.0590673	1558.46	27824	BMI
European American	0.0660276	-2.49606	0.0660276	0.0696299	0.0696299	1837.15	27824	BMI
European American	0.0788122	-2.45882	0.0788122	0.083112	0.083112	2192.87	27824	BMI
European American	0.0970995	-2.42158	0.0970995	0.102397	0.102397	2701.7	27824	BMI
European American	0.12059	-2.38434	0.12059	0.127169	0.127169	3355.31	27824	BMI
European American	0.147996	-2.3471	0.147996	0.15607	0.15607	4117.84	27824	BMI
European American	0.17664	-2.30986	0.17664	0.186277	0.186277	4914.82	27824	BMI
European American	0.205081	-2.27263	0.205081	0.21627	0.21627	5706.19	27824	BMI
European American	0.237131	-2.23539	0.237131	0.250069	0.250069	6597.94	27824	BMI
European American	0.274662	-2.19815	0.274662	0.289646	0.289646	7642.19	27824	BMI
European American	0.312348	-2.16091	0.312348	0.329388	0.329388	8690.76	27824	BMI
European American	0.347798	-2.12367	0.347798	0.366773	0.366773	9677.13	27824	BMI
European American	0.386003	-2.08643	0.386003	0.407062	0.407062	10740.2	27824	BMI
European American	0.428738	-2.04919	0.428738	0.452129	0.452129	11929.2	27824	BMI
European American	0.472795	-2.01196	0.472795	0.498589	0.498589	13155	27824	BMI
European American	0.520898	-1.97472	0.520898	0.549317	0.549317	14493.5	27824	BMI
European American	0.57725	-1.93748	0.57725	0.608743	0.608743	16061.4	27824	BMI
European American	0.637369	-1.90024	0.637369	0.672143	0.672143	17734.2	27824	BMI
European American	0.694503	-1.863	0.694503	0.732393	0.732393	19323.9	27824	BMI
European American	0.744299	-1.82576	0.744299	0.784906	0.784906	20709.4	27824	BMI
European American	0.788667	-1.78853	0.788667	0.831694	0.831694	21943.9	27824	BMI
European American	0.830955	-1.75129	0.830955	0.876289	0.876289	23120.5	27824	BMI
European American	0.866922	-1.71405	0.866922	0.914218	0.914218	24121.2	27824	BMI
European American	0.895427	-1.67681	0.895427	0.944278	0.944278	24914.3	27824	BMI
European American	0.920767	-1.63957	0.920767	0.971002	0.971002	25619.4	27824	BMI
European American	0.940731	-1.60233	0.940731	0.992055	0.992055	26174.9	27824	BMI
European American	0.948265	-1.5651	0.948265	1	1	26384.5	27824	BMI
European American	0.944303	-1.52786	0.944303	0.995821	0.995821	26274.3	27824	BMI
European American	0.935348	-1.49062	0.935348	0.986378	0.986378	26025.1	27824	BMI
European American	0.921562	-1.45338	0.921562	0.97184	0.97184	25641.5	27824	BMI
European American	0.900293	-1.41614	0.900293	0.949411	0.949411	25049.8	27824	BMI
European American	0.872613	-1.3789	0.872613	0.92022	0.92022	24279.6	27824	BMI
European American	0.839709	-1.34167	0.839709	0.885521	0.885521	23364.1	27824	BMI
European American	0.804041	-1.30443	0.804041	0.847908	0.847908	22371.6	27824	BMI
European American	0.768173	-1.26719	0.768173	0.810082	0.810082	21373.6	27824	BMI
European American	0.730513	-1.22995	0.730513	0.770367	0.770367	20325.8	27824	BMI
European American	0.68945	-1.19271	0.68945	0.727064	0.727064	19183.3	27824	BMI
European American	0.644764	-1.15547	0.644764	0.67994	0.67994	17939.9	27824	BMI
European American	0.594744	-1.11824	0.594744	0.627191	0.627191	16548.2	27824	BMI
European American	0.541388	-1.081	0.541388	0.570925	0.570925	15063.6	27824	BMI
European American	0.489158	-1.04376	0.489158	0.515845	0.515845	13610.3	27824	BMI
European American	0.441229	-1.00652	0.441229	0.465301	0.465301	12276.8	27824	BMI
European American	0.397491	-0.969282	0.397491	0.419177	0.419177	11059.8	27824	BMI
European American	0.353836	-0.932043	0.353836	0.373141	0.373141	9845.14	27824	BMI
European American	0.3093	-0.894805	0.3093	0.326175	0.326175	8605.97	27824	BMI
European American	0.268622	-0.857567	0.268622	0.283277	0.283277	7474.14	27824	BMI
European American	0.234447	-0.820328	0.234447	0.247237	0.247237	6523.24	27824	BMI
European American	0.203986	-0.78309	0.203986	0.215115	0.215115	5675.72	27824	BMI
European American	0.174224	-0.745852	0.174224	0.183729	0.183729	4847.61	27824	BMI
European American	0.146468	-0.708613	0.146468	0.154458	0.154458	4075.31	27824	BMI
European American	0.123975	-0.671375	0.123975	0.130738	0.130738	3449.47	27824	BMI
European American	0.106222	-0.634136	0.106222	0.112017	0.112017	2955.52	27824	BMI
European American	0.0892774	-0.596898	0.0892774	0.0941482	0.0941482	2484.06	27824	BMI
European American	0.0723262	-0.55966	0.0723262	0.0762721	0.0762721	2012.4	27824	BMI
European American	0.0584226	-0.522421	0.0584226	0.06161	0.06161	1625.55	27824	BMI
European American	0.0488331	-0.485183	0.0488331	0.0514973	0.0514973	1358.73	27824	BMI
European American	0.0418021	-0.447944	0.0418021	0.0440827	0.0440827	1163.1	27824	BMI
European American	0.0349487	-0.410706	0.0349487	0.0368554	0.0368554	972.412	27824	BMI
European American	0.0273895	-0.373468	0.0273895	0.0288838	0.0288838	762.085	27824	BMI
European American	0.020445	-0.336229	0.020445	0.0215605	0.0215605	568.863	27824	BMI
European American	0.0156943	-0.298991	0.0156943	0.0165506	0.0165506	436.679	27824	BMI
European American	0.012895	-0.261753	0.012895	0.0135985	0.0135985	358.79	27824	BMI
European American	0.0105198	-0.224514	0.0105198	0.0110937	0.0110937	292.703	27824	BMI
European American	0.00775079	-0.187276	0.00775079	0.00817365	0.00817365	215.658	27824	BMI
European American	0.00512198	-0.150037	0.00512198	0.00540142	0.00540142	142.514	27824	BMI
European American	0.00317278	-0.112799	0.00317278	0.00334588	0.00334588	88.2795	27824	BMI
European American	0.00192217	-0.0755606	0.00192217	0.00202703	0.00202703	53.4823	27824	BMI
European American	0.00118607	-0.0383222	0.00118607	0.00125078	0.00125078	33.0013	27824	BMI
European American	0.000700599	-0.00108384	0.000700599	0.000738822	0.000738822	19.4935	27824	BMI
European American	0.000416777	0.0361545	0.000416777	0.000439515	0.000439515	11.5964	27824	BMI
European American	0.000439226	0.0733929	0.000439226	0.000463189	0.000463189	12.221	27824	BMI
European American	0.000579589	0.110631	0.000579589	0.00061121	0.00061121	16.1265	27824	BMI
European American	0.000503199	0.14787	0.000503199	0.000530652	0.000530652	14.001	27824	BMI
European American	0.000252044	0.185108	0.000252044	0.000265795	0.000265795	7.01287	27824	BMI
European American	7.48297e-05	0.222346	7.48297e-05	7.89122e-05	7.89122e-05	2.08206	27824	BMI
European American	3.42837e-05	0.259585	3.42837e-05	3.61541e-05	3.61541e-05	0.953908	27824	BMI
European American	9.41902e-05	0.296823	9.41902e-05	9.93289e-05	9.93289e-05	2.62075	27824	BMI
European American	0.000218662	0.334062	0.000218662	0.000230592	0.000230592	6.08406	27824	BMI
European American	0.000290056	0.3713	0.000290056	0.00030588	0.00030588	8.07051	27824	BMI
Asian American	1.10853e-10	-4.0591	1.10853e-10	6.11233e-10	6.11233e-10	8.72412e-08	787	SBP
Asian American	9.65074e-10	-3.87319	9.65074e-10	5.32134e-09	5.32134e-09	7.59513e-07	787	SBP
Asian American	7.43266e-09	-3.68729	7.43266e-09	4.09831e-08	4.09831e-08	5.84951e-06	787	SBP
Asian American	4.83668e-08	-3.50138	4.83668e-08	2.6669e-07	2.6669e-07	3.80647e-05	787	SBP
Asian American	2.68786e-07	-3.31547	2.68786e-07	1.48206e-06	1.48206e-06	0.000211534	787	SBP
Asian American	1.30932e-06	-3.12956	1.30932e-06	7.21949e-06	7.21949e-06	0.00103044	787	SBP
Asian American	5.50456e-06	-2.94366	5.50456e-06	3.03517e-05	3.03517e-05	0.00433209	787	SBP
Asian American	1.98564e-05	-2.75775	1.98564e-05	0.000109487	0.000109487	0.015627	787	SBP
Asian American	6.18776e-05	-2.57184	6.18776e-05	0.000341188	0.000341188	0.0486977	787	SBP
Asian American	0.000169116	-2.38594	0.000169116	0.00093249	0.00093249	0.133094	787	SBP
Asian American	0.000400344	-2.20003	0.000400344	0.00220746	0.00220746	0.31507	787	SBP
Asian American	0.000827107	-2.01412	0.000827107	0.00456059	0.00456059	0.650933	787	SBP
Asian American	0.00150478	-1.82822	0.00150478	0.00829724	0.00829724	1.18426	787	SBP
Asian American	0.00243107	-1.64231	0.00243107	0.0134047	0.0134047	1.91325	787	SBP
Asian American	0.00353248	-1.4564	0.00353248	0.0194778	0.0194778	2.78006	787	SBP
Asian American	0.00471494	-1.27049	0.00471494	0.0259977	0.0259977	3.71065	787	SBP
Asian American	0.00594489	-1.08459	0.00594489	0.0327796	0.0327796	4.67863	787	SBP
Asian American	0.00730995	-0.89868	0.00730995	0.0403064	0.0403064	5.75293	787	SBP
Asian American	0.00899497	-0.712773	0.00899497	0.0495975	0.0495975	7.07904	787	SBP
Asian American	0.0111855	-0.526866	0.0111855	0.0616761	0.0616761	8.80302	787	SBP
Asian American	0.0139594	-0.340959	0.0139594	0.0769707	0.0769707	10.986	787	SBP
Asian American	0.0172133	-0.155052	0.0172133	0.0949125	0.0949125	13.5468	787	SBP
Asian American	0.0207259	0.0308556	0.0207259	0.114281	0.114281	16.3113	787	SBP
Asian American	0.0242738	0.216763	0.0242738	0.133843	0.133843	19.1035	787	SBP
Asian American	0.0278064	0.40267	0.0278064	0.153322	0.153322	21.8836	787	SBP
Asian American	0.0315945	0.588577	0.0315945	0.174209	0.174209	24.8648	787	SBP
Asian American	0.0362432	0.774484	0.0362432	0.199842	0.199842	28.5234	787	SBP
Asian American	0.0425451	0.960391	0.0425451	0.23459	0.23459	33.483	787	SBP
Asian American	0.0510144	1.1463	0.0510144	0.281289	0.281289	40.1483	787	SBP
Asian American	0.0615456	1.33221	0.0615456	0.339357	0.339357	48.4364	787	SBP
Asian American	0.0732603	1.51811	0.0732603	0.403951	0.403951	57.6559	787	SBP
Asian American	0.084771	1.70402	0.084771	0.46742	0.46742	66.7148	787	SBP
Asian American	0.0948497	1.88993	0.0948497	0.522993	0.522993	74.6467	787	SBP
Asian American	0.102975	2.07583	0.102975	0.567797	0.567797	81.0416	787	SBP
Asian American	0.109476	2.26174	0.109476	0.603642	0.603642	86.1577	787	SBP
Asian American	0.115325	2.44765	0.115325	0.635892	0.635892	90.7608	787	SBP
Asian American	0.121578	2.63355	0.121578	0.67037	0.67037	95.6818	787	SBP
Asian American	0.128913	2.81946	0.128913	0.710815	0.710815	101.454	787	SBP
Asian American	0.137354	3.00537	0.137354	0.757357	0.757357	108.097	787	SBP
Asian American	0.146261	3.19128	0.146261	0.806473	0.806473	115.108	787	SBP
Asian American	0.154758	3.37718	0.154758	0.853325	0.853325	121.795	787	SBP
Asian American	0.162183	3.56309	0.162183	0.894265	0.894265	127.638	787	SBP
Asian American	0.168371	3.749	0.168371	0.928381	0.928381	132.508	787	SBP
Asian American	0.173469	3.9349	0.173469	0.956491	0.956491	136.52	787	SBP
Asian American	0.177511	4.12081	0.177511	0.978781	0.978781	139.701	787	SBP
Asian American	0.180227	4.30672	0.180227	0.993756	0.993756	141.839	787	SBP
Asian American	0.181359	4.49263	0.181359	1	1	142.73	787	SBP
Asian American	0.181046	4.67853	0.181046	0.998273	0.998273	142.483	787	SBP
Asian American	0.179937	4.86444	0.179937	0.992157	0.992157	141.61	787	SBP
Asian American	0.178883	5.05035	0.178883	0.986346	0.986346	140.781	787	SBP
Asian American	0.178399	5.23625	0.178399	0.983674	0.983674	140.4	787	SBP
Asian American	0.178318	5.42216	0.178318	0.983232	0.983232	140.337	787	SBP
Asian American	0.177757	5.60807	0.177757	0.980135	0.980135	139.894	787	SBP
Asian American	0.175421	5.79397	0.175421	0.967256	0.967256	138.056	787	SBP
Asian American	0.17022	5.97988	0.17022	0.938578	0.938578	133.963	787	SBP
Asian American	0.1618	6.16579	0.1618	0.892152	0.892152	127.337	787	SBP
Asian American	0.150724	6.3517	0.150724	0.83108	0.83108	118.62	787	SBP
Asian American	0.138196	6.5376	0.138196	0.761999	0.761999	108.76	787	SBP
Asian American	0.125268	6.72351	0.125268	0.690717	0.690717	98.5859	787	SBP
Asian American	0.112441	6.90942	0.112441	0.619988	0.619988	88.4907	787	SBP
Asian American	0.0996781	7.09532	0.0996781	0.549617	0.549617	78.4467	787	SBP
Asian American	0.0868083	7.28123	0.0868083	0.478654	0.478654	68.3182	787	SBP
Asian American	0.073911	7.46714	0.073911	0.407539	0.407539	58.168	787	SBP
Asian American	0.0614382	7.65305	0.0614382	0.338765	0.338765	48.3519	787	SBP
Asian American	0.0500355	7.83895	0.0500355	0.275891	0.275891	39.3779	787	SBP
Asian American	0.0402849	8.02486	0.0402849	0.222127	0.222127	31.7042	787	SBP
Asian American	0.0325222	8.21077	0.0325222	0.179325	0.179325	25.595	787	SBP
Asian American	0.0267291	8.39667	0.0267291	0.147382	0.147382	21.0358	787	SBP
Asian American	0.0224997	8.58258	0.0224997	0.124061	0.124061	17.7073	787	SBP
Asian American	0.0192514	8.76849	0.0192514	0.106151	0.106151	15.1509	787	SBP
Asian American	0.0164281	8.95439	0.0164281	0.0905829	0.0905829	12.9289	787	SBP
Asian American	0.0136822	9.1403	0.0136822	0.0754422	0.0754422	10.7679	787	SBP
Asian American	0.0109392	9.32621	0.0109392	0.0603178	0.0603178	8.60915	787	SBP
Asian American	0.00832172	9.51212	0.00832172	0.0458852	0.0458852	6.54919	787	SBP
Asian American	0.00605201	9.69802	0.00605201	0.0333703	0.0333703	4.76293	787	SBP
Asian American	0.00432982	9.88393	0.00432982	0.0238743	0.0238743	3.40757	787	SBP
Asian American	0.00324464	10.0698	0.00324464	0.0178907	0.0178907	2.55353	787	SBP
Asian American	0.00271252	10.2557	0.00271252	0.0149566	0.0149566	2.13475	787	SBP
Asian American	0.0024902	10.4417	0.0024902	0.0137308	0.0137308	1.95979	787	SBP
Asian American	0.00230119	10.6276	0.00230119	0.0126885	0.0126885	1.81103	787	SBP
Asian American	0.00197779	10.8135	0.00197779	0.0109054	0.0109054	1.55652	787	SBP
Asian American	0.00151125	10.9994	0.00151125	0.00833289	0.00833289	1.18935	787	SBP
Asian American	0.00100783	11.1853	0.00100783	0.00555709	0.00555709	0.793163	787	SBP
Asian American	0.000581549	11.3712	0.000581549	0.00320661	0.00320661	0.457679	787	SBP
Asian American	0.000289178	11.5571	0.000289178	0.0015945	0.0015945	0.227583	787	SBP
Asian American	0.000124393	11.743	0.000124393	0.000685894	0.000685894	0.0978976	787	SBP
Asian American	4.60243e-05	11.9289	4.60243e-05	0.000253774	0.000253774	0.0362211	787	SBP
Asian American	1.45864e-05	12.1148	1.45864e-05	8.04281e-05	8.04281e-05	0.0114795	787	SBP
Asian American	3.99872e-06	12.3007	3.99872e-06	2.20486e-05	2.20486e-05	0.00314699	787	SBP
Asian American	9.4921e-07	12.4866	9.4921e-07	5.23386e-06	5.23386e-06	0.000747028	787	SBP
Asian American	1.92514e-07	12.6725	1.92514e-07	1.06151e-06	1.06151e-06	0.000151508	787	SBP
Asian American	3.30732e-08	12.8584	3.30732e-08	1.82363e-07	1.82363e-07	2.60286e-05	787	SBP
Asian American	5.05378e-09	13.0444	5.05378e-09	2.78661e-08	2.78661e-08	3.97733e-06	787	SBP
Asian American	6.59398e-10	13.2303	6.59398e-10	3.63586e-09	3.63586e-09	5.18946e-07	787	SBP
Asian American	7.26607e-11	13.4162	7.26607e-11	4.00645e-10	4.00645e-10	5.7184e-08	787	SBP
Asian American	6.87636e-12	13.6021	6.87636e-12	3.79157e-11	3.79157e-11	5.4117e-09	787	SBP
Asian American	5.8033e-13	13.788	5.8033e-13	3.19989e-12	3.19989e-12	4.5672e-10	787	SBP
Asian American	4.13195e-14	13.9739	4.13195e-14	2.27832e-13	2.27832e-13	3.25184e-11	787	SBP
Asian American	2.44054e-15	14.1598	2.44054e-15	1.34569e-14	1.34569e-14	1.92071e-12	787	SBP
Asian American	1.13473e-16	14.3457	1.13473e-16	6.25678e-16	6.25678e-16	8.9303e-14	787	SBP
African American	2.13645e-18	-4.0591	2.13645e-18	9.59185e-18	9.59185e-18	2.55989e-14	11982	SBP
African American	9.62928e-18	-3.87319	9.62928e-18	4.32318e-17	4.32318e-17	1.15378e-13	11982	SBP
African American	6.31237e-18	-3.68729	6.31237e-18	2.83401e-17	2.83401e-17	7.56348e-14	11982	SBP
African American	1.7698e-17	-3.50138	1.7698e-17	7.94574e-17	7.94574e-17	2.12058e-13	11982	SBP
African American	2.81723e-17	-3.31547	2.81723e-17	1.26483e-16	1.26483e-16	3.3756e-13	11982	SBP
African American	1.44271e-17	-3.12956	1.44271e-17	6.47723e-17	6.47723e-17	1.72866e-13	11982	SBP
African American	2.56328e-17	-2.94366	2.56328e-17	1.15082e-16	1.15082e-16	3.07133e-13	11982	SBP
African American	1.66573e-17	-2.75775	1.66573e-17	7.47851e-17	7.47851e-17	1.99588e-13	11982	SBP
African American	3.07544e-17	-2.57184	3.07544e-17	1.38076e-16	1.38076e-16	3.685e-13	11982	SBP
African American	6.78316e-16	-2.38594	6.78316e-16	3.04538e-15	3.04538e-15	8.12758e-12	11982	SBP
African American	1.01401e-13	-2.20003	1.01401e-13	4.55251e-13	4.55251e-13	1.21498e-09	11982	SBP
African American	9.94251e-12	-2.01412	9.94251e-12	4.46381e-11	4.46381e-11	1.19131e-07	11982	SBP
African American	5.19931e-10	-1.82822	5.19931e-10	2.33429e-09	2.33429e-09	6.22982e-06	11982	SBP
African American	1.7187e-08	-1.64231	1.7187e-08	7.7163e-08	7.7163e-08	0.000205934	11982	SBP
African American	3.36348e-07	-1.4564	3.36348e-07	1.51007e-06	1.51007e-06	0.00403012	11982	SBP
African American	3.78479e-06	-1.27049	3.78479e-06	1.69923e-05	1.69923e-05	0.0453493	11982	SBP
African American	2.64539e-05	-1.08459	2.64539e-05	0.000118768	0.000118768	0.31697	11982	SBP
African American	0.000110632	-0.89868	0.000110632	0.000496698	0.000496698	1.3256	11982	SBP
African American	0.000287662	-0.712773	0.000287662	0.00129149	0.00129149	3.44677	11982	SBP
African American	0.000499053	-0.526866	0.000499053	0.00224056	0.00224056	5.97965	11982	SBP
African American	0.000665245	-0.340959	0.000665245	0.0029867	0.0029867	7.97097	11982	SBP
African American	0.000830498	-0.155052	0.000830498	0.00372862	0.00372862	9.95103	11982	SBP
African American	0.00109013	0.0308556	0.00109013	0.00489427	0.00489427	13.0619	11982	SBP
African American	0.00146345	0.216763	0.00146345	0.00657032	0.00657032	17.535	11982	SBP
African American	0.00189023	0.40267	0.00189023	0.00848643	0.00848643	22.6488	11982	SBP
African American	0.00240451	0.588577	0.00240451	0.0107953	0.0107953	28.8109	11982	SBP
African American	0.0031983	0.774484	0.0031983	0.0143592	0.0143592	38.3221	11982	SBP
African American	0.00426554	0.960391	0.00426554	0.0191506	0.0191506	51.1096	11982	SBP
African American	0.00540374	1.1463	0.00540374	0.0242607	0.0242607	64.7476	11982	SBP
African American	0.0065465	1.33221	0.0065465	0.0293913	0.0293913	78.4401	11982	SBP
African American	0.00784426	1.51811	0.00784426	0.0352177	0.0352177	93.9899	11982	SBP
African American	0.00957786	1.70402	0.00957786	0.043001	0.043001	114.762	11982	SBP
African American	0.0118541	1.88993	0.0118541	0.0532206	0.0532206	142.036	11982	SBP
African American	0.015042	2.07583	0.015042	0.0675327	0.0675327	180.233	11982	SBP
African American	0.019576	2.26174	0.019576	0.0878888	0.0878888	234.56	11982	SBP
African American	0.0247672	2.44765	0.0247672	0.111195	0.111195	296.76	11982	SBP
African American	0.029636	2.63355	0.029636	0.133054	0.133054	355.099	11982	SBP
African American	0.0344668	2.81946	0.0344668	0.154743	0.154743	412.981	11982	SBP
African American	0.040196	3.00537	0.040196	0.180465	0.180465	481.629	11982	SBP
African American	0.0471217	3.19128	0.0471217	0.211559	0.211559	564.612	11982	SBP
African American	0.0550025	3.37718	0.0550025	0.246941	0.246941	659.04	11982	SBP
African American	0.0638441	3.56309	0.0638441	0.286636	0.286636	764.981	11982	SBP
African American	0.0739503	3.749	0.0739503	0.332009	0.332009	886.073	11982	SBP
African American	0.0850634	3.9349	0.0850634	0.381903	0.381903	1019.23	11982	SBP
African American	0.096873	4.12081	0.096873	0.434923	0.434923	1160.73	11982	SBP
African American	0.109907	4.30672	0.109907	0.493439	0.493439	1316.9	11982	SBP
African American	0.124236	4.49263	0.124236	0.557772	0.557772	1488.59	11982	SBP
African American	0.138875	4.67853	0.138875	0.623496	0.623496	1664	11982	SBP
African American	0.152191	4.86444	0.152191	0.683279	0.683279	1823.55	11982	SBP
African American	0.16301	5.05035	0.16301	0.731855	0.731855	1953.19	11982	SBP
African American	0.171844	5.23625	0.171844	0.771516	0.771516	2059.04	11982	SBP
African American	0.180787	5.42216	0.180787	0.811664	0.811664	2166.19	11982	SBP
African American	0.191314	5.60807	0.191314	0.858925	0.858925	2292.32	11982	SBP
African American	0.202378	5.79397	0.202378	0.908603	0.908603	2424.9	11982	SBP
African American	0.211222	5.97988	0.211222	0.948305	0.948305	2530.86	11982	SBP
African American	0.217196	6.16579	0.217196	0.975128	0.975128	2602.44	11982	SBP
African American	0.221548	6.3517	0.221548	0.994666	0.994666	2654.59	11982	SBP
African American	0.222736	6.5376	0.222736	1	1	2668.82	11982	SBP
African American	0.217823	6.72351	0.217823	0.977944	0.977944	2609.96	11982	SBP
African American	0.20803	6.90942	0.20803	0.933978	0.933978	2492.62	11982	SBP
African American	0.197869	7.09532	0.197869	0.888355	0.888355	2370.86	11982	SBP
African American	0.19018	7.28123	0.19018	0.853835	0.853835	2278.73	11982	SBP
African American	0.183935	7.46714	0.183935	0.825799	0.825799	2203.91	11982	SBP
African American	0.175815	7.65305	0.175815	0.789342	0.789342	2106.61	11982	SBP
African American	0.164363	7.83895	0.164363	0.737929	0.737929	1969.4	11982	SBP
African American	0.150637	8.02486	0.150637	0.676304	0.676304	1804.93	11982	SBP
African American	0.136327	8.21077	0.136327	0.612058	0.612058	1633.47	11982	SBP
African American	0.122773	8.39667	0.122773	0.551204	0.551204	1471.06	11982	SBP
African American	0.110195	8.58258	0.110195	0.494735	0.494735	1320.36	11982	SBP
African American	0.0977713	8.76849	0.0977713	0.438956	0.438956	1171.5	11982	SBP
African American	0.085016	8.95439	0.085016	0.38169	0.38169	1018.66	11982	SBP
African American	0.0718787	9.1403	0.0718787	0.322708	0.322708	861.25	11982	SBP
African American	0.0596888	9.32621	0.0596888	0.26798	0.26798	715.191	11982	SBP
African American	0.050324	9.51212	0.050324	0.225935	0.225935	602.982	11982	SBP
African American	0.0429231	9.69802	0.0429231	0.192708	0.192708	514.304	11982	SBP
African American	0.0357145	9.88393	0.0357145	0.160344	0.160344	427.931	11982	SBP
African American	0.0290721	10.0698	0.0290721	0.130523	0.130523	348.342	11982	SBP
African American	0.0238171	10.2557	0.0238171	0.10693	0.10693	285.377	11982	SBP
African American	0.0194867	10.4417	0.0194867	0.0874881	0.0874881	233.49	11982	SBP
African American	0.0154915	10.6276	0.0154915	0.0695512	0.0695512	185.62	11982	SBP
African American	0.0120035	10.8135	0.0120035	0.053891	0.053891	143.826	11982	SBP
African American	0.00914991	10.9994	0.00914991	0.0410797	0.0410797	109.634	11982	SBP
African American	0.00667158	11.1853	0.00667158	0.0299529	0.0299529	79.9388	11982	SBP
African American	0.0045664	11.3712	0.0045664	0.0205014	0.0205014	54.7146	11982	SBP
African American	0.0030938	11.5571	0.0030938	0.01389	0.01389	37.07	11982	SBP
African American	0.00222415	11.743	0.00222415	0.00998558	0.00998558	26.6497	11982	SBP
African American	0.00167873	11.9289	0.00167873	0.00753687	0.00753687	20.1146	11982	SBP
African American	0.00134118	12.1148	0.00134118	0.00602139	0.00602139	16.07	11982	SBP
African American	0.00116799	12.3007	0.00116799	0.00524383	0.00524383	13.9948	11982	SBP
African American	0.00102757	12.4866	0.00102757	0.00461342	0.00461342	12.3124	11982	SBP
African American	0.000789934	12.6725	0.000789934	0.00354651	0.00354651	9.46499	11982	SBP
African American	0.000460805	12.8584	0.000460805	0.00206884	0.00206884	5.52137	11982	SBP
African American	0.000183351	13.0444	0.000183351	0.000823177	0.000823177	2.19691	11982	SBP
African American	4.67625e-05	13.2303	4.67625e-05	0.000209946	0.000209946	0.560308	11982	SBP
African American	7.4012e-06	13.4162	7.4012e-06	3.32286e-05	3.32286e-05	0.0886812	11982	SBP
African American	6.89307e-07	13.6021	6.89307e-07	3.09473e-06	3.09473e-06	0.00825928	11982	SBP
African American	3.99425e-08	13.788	3.99425e-08	1.79327e-07	1.79327e-07	0.000478592	11982	SBP
African American	1.35606e-09	13.9739	1.35606e-09	6.08821e-09	6.08821e-09	1.62484e-05	11982	SBP
African American	2.51684e-11	14.1598	2.51684e-11	1.12997e-10	1.12997e-10	3.01568e-07	11982	SBP
African American	3.19671e-13	14.3457	3.19671e-13	1.4352e-12	1.4352e-12	3.8303e-09	11982	SBP
Hispanic/Latino	1.24401e-13	-4.0591	1.24401e-13	6.32855e-13	6.32855e-13	1.1175e-09	8983	SBP
Hispanic/Latino	5.66578e-12	-3.87319	5.66578e-12	2.8823e-11	2.8823e-11	5.08957e-08	8983	SBP
Hispanic/Latino	1.69521e-10	-3.68729	1.69521e-10	8.6239e-10	8.6239e-10	1.52281e-06	8983	SBP
Hispanic/Latino	3.74027e-09	-3.50138	3.74027e-09	1.90275e-08	1.90275e-08	3.35988e-05	8983	SBP
Hispanic/Latino	5.34776e-08	-3.31547	5.34776e-08	2.72052e-07	2.72052e-07	0.00048039	8983	SBP
Hispanic/Latino	5.67713e-07	-3.12956	5.67713e-07	2.88807e-06	2.88807e-06	0.00509977	8983	SBP
Hispanic/Latino	4.03525e-06	-2.94366	4.03525e-06	2.05282e-05	2.05282e-05	0.0362487	8983	SBP
Hispanic/Latino	2.05989e-05	-2.75775	2.05989e-05	0.000104791	0.000104791	0.18504	8983	SBP
Hispanic/Latino	7.44521e-05	-2.57184	7.44521e-05	0.000378753	0.000378753	0.668803	8983	SBP
Hispanic/Latino	0.000197629	-2.38594	0.000197629	0.00100538	0.00100538	1.7753	8983	SBP
Hispanic/Latino	0.000400518	-2.20003	0.000400518	0.00203752	0.00203752	3.59786	8983	SBP
Hispanic/Latino	0.000651486	-2.01412	0.000651486	0.00331424	0.00331424	5.8523	8983	SBP
Hispanic/Latino	0.000885698	-1.82822	0.000885698	0.00450572	0.00450572	7.95622	8983	SBP
Hispanic/Latino	0.00102012	-1.64231	0.00102012	0.00518956	0.00518956	9.16374	8983	SBP
Hispanic/Latino	0.000997867	-1.4564	0.000997867	0.00507635	0.00507635	8.96384	8983	SBP
Hispanic/Latino	0.000891867	-1.27049	0.000891867	0.00453711	0.00453711	8.01164	8983	SBP
Hispanic/Latino	0.000905614	-1.08459	0.000905614	0.00460704	0.00460704	8.13513	8983	SBP
Hispanic/Latino	0.00125296	-0.89868	0.00125296	0.00637406	0.00637406	11.2553	8983	SBP
Hispanic/Latino	0.0020205	-0.712773	0.0020205	0.0102787	0.0102787	18.1501	8983	SBP
Hispanic/Latino	0.00309203	-0.526866	0.00309203	0.0157298	0.0157298	27.7757	8983	SBP
Hispanic/Latino	0.00423183	-0.340959	0.00423183	0.0215282	0.0215282	38.0146	8983	SBP
Hispanic/Latino	0.00538058	-0.155052	0.00538058	0.0273721	0.0273721	48.3337	8983	SBP
Hispanic/Latino	0.00681643	0.0308556	0.00681643	0.0346766	0.0346766	61.232	8983	SBP
Hispanic/Latino	0.00886402	0.216763	0.00886402	0.0450931	0.0450931	79.6255	8983	SBP
Hispanic/Latino	0.0114045	0.40267	0.0114045	0.0580171	0.0580171	102.447	8983	SBP
Hispanic/Latino	0.0139686	0.588577	0.0139686	0.0710611	0.0710611	125.48	8983	SBP
Hispanic/Latino	0.0162633	0.774484	0.0162633	0.0827345	0.0827345	146.093	8983	SBP
Hispanic/Latino	0.0184576	0.960391	0.0184576	0.0938973	0.0938973	165.804	8983	SBP
Hispanic/Latino	0.021123	1.1463	0.021123	0.107457	0.107457	189.748	8983	SBP
Hispanic/Latino	0.0250665	1.33221	0.0250665	0.127519	0.127519	225.173	8983	SBP
Hispanic/Latino	0.0307668	1.51811	0.0307668	0.156517	0.156517	276.378	8983	SBP
Hispanic/Latino	0.0375428	1.70402	0.0375428	0.190988	0.190988	337.247	8983	SBP
Hispanic/Latino	0.0443373	1.88993	0.0443373	0.225553	0.225553	398.282	8983	SBP
Hispanic/Latino	0.0510263	2.07583	0.0510263	0.259581	0.259581	458.37	8983	SBP
Hispanic/Latino	0.0583183	2.26174	0.0583183	0.296677	0.296677	523.874	8983	SBP
Hispanic/Latino	0.0665808	2.44765	0.0665808	0.33871	0.33871	598.095	8983	SBP
Hispanic/Latino	0.0755823	2.63355	0.0755823	0.384503	0.384503	678.956	8983	SBP
Hispanic/Latino	0.0850553	2.81946	0.0850553	0.432693	0.432693	764.051	8983	SBP
Hispanic/Latino	0.0947488	3.00537	0.0947488	0.482006	0.482006	851.128	8983	SBP
Hispanic/Latino	0.10456	3.19128	0.10456	0.531919	0.531919	939.265	8983	SBP
Hispanic/Latino	0.114685	3.37718	0.114685	0.583426	0.583426	1030.22	8983	SBP
Hispanic/Latino	0.124763	3.56309	0.124763	0.634694	0.634694	1120.74	8983	SBP
Hispanic/Latino	0.133555	3.749	0.133555	0.679421	0.679421	1199.72	8983	SBP
Hispanic/Latino	0.140592	3.9349	0.140592	0.715219	0.715219	1262.94	8983	SBP
Hispanic/Latino	0.147205	4.12081	0.147205	0.748862	0.748862	1322.34	8983	SBP
Hispanic/Latino	0.155251	4.30672	0.155251	0.789794	0.789794	1394.62	8983	SBP
Hispanic/Latino	0.165367	4.49263	0.165367	0.841257	0.841257	1485.49	8983	SBP
Hispanic/Latino	0.176404	4.67853	0.176404	0.897402	0.897402	1584.64	8983	SBP
Hispanic/Latino	0.186448	4.86444	0.186448	0.9485	0.9485	1674.86	8983	SBP
Hispanic/Latino	0.193628	5.05035	0.193628	0.985023	0.985023	1739.36	8983	SBP
Hispanic/Latino	0.196572	5.23625	0.196572	1	1	1765.8	8983	SBP
Hispanic/Latino	0.195414	5.42216	0.195414	0.994111	0.994111	1755.4	8983	SBP
Hispanic/Latino	0.19166	5.60807	0.19166	0.975012	0.975012	1721.68	8983	SBP
Hispanic/Latino	0.186587	5.79397	0.186587	0.949208	0.949208	1676.11	8983	SBP
Hispanic/Latino	0.180784	5.97988	0.180784	0.919686	0.919686	1623.98	8983	SBP
Hispanic/Latino	0.174671	6.16579	0.174671	0.888586	0.888586	1569.07	8983	SBP
Hispanic/Latino	0.168623	6.3517	0.168623	0.857817	0.857817	1514.74	8983	SBP
Hispanic/Latino	0.162566	6.5376	0.162566	0.827004	0.827004	1460.33	8983	SBP
Hispanic/Latino	0.15616	6.72351	0.15616	0.794415	0.794415	1402.78	8983	SBP
Hispanic/Latino	0.149401	6.90942	0.149401	0.760035	0.760035	1342.07	8983	SBP
Hispanic/Latino	0.142336	7.09532	0.142336	0.724092	0.724092	1278.6	8983	SBP
Hispanic/Latino	0.134425	7.28123	0.134425	0.683847	0.683847	1207.54	8983	SBP
Hispanic/Latino	0.125164	7.46714	0.125164	0.636736	0.636736	1124.35	8983	SBP
Hispanic/Latino	0.114999	7.65305	0.114999	0.585021	0.585021	1033.03	8983	SBP
Hispanic/Latino	0.10462	7.83895	0.10462	0.532221	0.532221	939.798	8983	SBP
Hispanic/Latino	0.0943356	8.02486	0.0943356	0.479904	0.479904	847.417	8983	SBP
Hispanic/Latino	0.08444	8.21077	0.08444	0.429564	0.429564	758.525	8983	SBP
Hispanic/Latino	0.0753546	8.39667	0.0753546	0.383344	0.383344	676.911	8983	SBP
Hispanic/Latino	0.0670553	8.58258	0.0670553	0.341124	0.341124	602.358	8983	SBP
Hispanic/Latino	0.0589429	8.76849	0.0589429	0.299855	0.299855	529.484	8983	SBP
Hispanic/Latino	0.0506439	8.95439	0.0506439	0.257636	0.257636	454.934	8983	SBP
Hispanic/Latino	0.0426754	9.1403	0.0426754	0.217098	0.217098	383.353	8983	SBP
Hispanic/Latino	0.0358673	9.32621	0.0358673	0.182464	0.182464	322.196	8983	SBP
Hispanic/Latino	0.0303822	9.51212	0.0303822	0.15456	0.15456	272.923	8983	SBP
Hispanic/Latino	0.0256487	9.69802	0.0256487	0.13048	0.13048	230.402	8983	SBP
Hispanic/Latino	0.0212678	9.88393	0.0212678	0.108194	0.108194	191.049	8983	SBP
Hispanic/Latino	0.0173356	10.0698	0.0173356	0.0881897	0.0881897	155.726	8983	SBP
Hispanic/Latino	0.0140151	10.2557	0.0140151	0.0712975	0.0712975	125.897	8983	SBP
Hispanic/Latino	0.011342	10.4417	0.011342	0.0576993	0.0576993	101.886	8983	SBP
Hispanic/Latino	0.00931836	10.6276	0.00931836	0.0474044	0.0474044	83.7068	8983	SBP
Hispanic/Latino	0.00783681	10.8135	0.00783681	0.0398675	0.0398675	70.3981	8983	SBP
Hispanic/Latino	0.00652089	10.9994	0.00652089	0.0331731	0.0331731	58.5772	8983	SBP
Hispanic/Latino	0.00510626	11.1853	0.00510626	0.0259766	0.0259766	45.8696	8983	SBP
Hispanic/Latino	0.00373327	11.3712	0.00373327	0.0189919	0.0189919	33.536	8983	SBP
Hispanic/Latino	0.00265081	11.5571	0.00265081	0.0134852	0.0134852	23.8122	8983	SBP
Hispanic/Latino	0.00187463	11.743	0.00187463	0.00953665	0.00953665	16.8398	8983	SBP
Hispanic/Latino	0.00127537	11.9289	0.00127537	0.00648808	0.00648808	11.4567	8983	SBP
Hispanic/Latino	0.000798282	12.1148	0.000798282	0.00406102	0.00406102	7.17096	8983	SBP
Hispanic/Latino	0.000456048	12.3007	0.000456048	0.00232001	0.00232001	4.09668	8983	SBP
Hispanic/Latino	0.000242378	12.4866	0.000242378	0.00123303	0.00123303	2.17728	8983	SBP
Hispanic/Latino	0.000115047	12.6725	0.000115047	0.000585267	0.000585267	1.03347	8983	SBP
Hispanic/Latino	4.4543e-05	12.8584	4.4543e-05	0.0002266	0.0002266	0.40013	8983	SBP
Hispanic/Latino	1.29666e-05	13.0444	1.29666e-05	6.59638e-05	6.59638e-05	0.116479	8983	SBP
Hispanic/Latino	2.84367e-06	13.2303	2.84367e-06	1.44663e-05	1.44663e-05	0.0255447	8983	SBP
Hispanic/Latino	1.77437e-06	13.4162	1.77437e-06	9.02659e-06	9.02659e-06	0.0159392	8983	SBP
Hispanic/Latino	7.36364e-06	13.6021	7.36364e-06	3.74603e-05	3.74603e-05	0.0661475	8983	SBP
Hispanic/Latino	2.72814e-05	13.788	2.72814e-05	0.000138786	0.000138786	0.245068	8983	SBP
Hispanic/Latino	6.92353e-05	13.9739	6.92353e-05	0.000352214	0.000352214	0.621941	8983	SBP
Hispanic/Latino	0.000121206	14.1598	0.000121206	0.0006166	0.0006166	1.08879	8983	SBP
Hispanic/Latino	0.000146056	14.3457	0.000146056	0.000743018	0.000743018	1.31202	8983	SBP
European American	6.03137e-05	-4.0591	6.03137e-05	0.000312548	0.000312548	1.67817	27824	SBP
European American	5.4273e-05	-3.87319	5.4273e-05	0.000281245	0.000281245	1.51009	27824	SBP
European American	5.0467e-05	-3.68729	5.0467e-05	0.000261522	0.000261522	1.40419	27824	SBP
European American	6.02346e-05	-3.50138	6.02346e-05	0.000312139	0.000312139	1.67597	27824	SBP
European American	6.10928e-05	-3.31547	6.10928e-05	0.000316586	0.000316586	1.69985	27824	SBP
European American	6.76483e-05	-3.12956	6.76483e-05	0.000350557	0.000350557	1.88225	27824	SBP
European American	0.000147592	-2.94366	0.000147592	0.000764827	0.000764827	4.10659	27824	SBP
European American	0.000344816	-2.75775	0.000344816	0.00178685	0.00178685	9.59416	27824	SBP
European American	0.000606181	-2.57184	0.000606181	0.00314126	0.00314126	16.8664	27824	SBP
European American	0.000781937	-2.38594	0.000781937	0.00405204	0.00405204	21.7566	27824	SBP
European American	0.000821719	-2.20003	0.000821719	0.00425819	0.00425819	22.8635	27824	SBP
European American	0.000852912	-2.01412	0.000852912	0.00441983	0.00441983	23.7314	27824	SBP
European American	0.000993152	-1.82822	0.000993152	0.00514656	0.00514656	27.6335	27824	SBP
European American	0.00132159	-1.64231	0.00132159	0.00684853	0.00684853	36.7719	27824	SBP
European American	0.0018129	-1.4564	0.0018129	0.00939454	0.00939454	50.4422	27824	SBP
European American	0.00223585	-1.27049	0.00223585	0.0115863	0.0115863	62.2102	27824	SBP
European American	0.00254371	-1.08459	0.00254371	0.0131816	0.0131816	70.7763	27824	SBP
European American	0.00300762	-0.89868	0.00300762	0.0155856	0.0155856	83.684	27824	SBP
European American	0.00390436	-0.712773	0.00390436	0.0202326	0.0202326	108.635	27824	SBP
European American	0.00538224	-0.526866	0.00538224	0.027891	0.027891	149.755	27824	SBP
European American	0.00726607	-0.340959	0.00726607	0.0376531	0.0376531	202.171	27824	SBP
European American	0.00915288	-0.155052	0.00915288	0.0474306	0.0474306	254.67	27824	SBP
European American	0.0110955	0.0308556	0.0110955	0.0574972	0.0574972	308.72	27824	SBP
European American	0.0136488	0.216763	0.0136488	0.0707288	0.0707288	379.765	27824	SBP
European American	0.0170961	0.40267	0.0170961	0.088593	0.088593	475.683	27824	SBP
European American	0.020876	0.588577	0.020876	0.10818	0.10818	580.854	27824	SBP
European American	0.0243158	0.774484	0.0243158	0.126005	0.126005	676.562	27824	SBP
European American	0.0276377	0.960391	0.0276377	0.14322	0.14322	768.993	27824	SBP
European American	0.0318805	1.1463	0.0318805	0.165206	0.165206	887.042	27824	SBP
European American	0.037716	1.33221	0.037716	0.195446	0.195446	1049.41	27824	SBP
European American	0.0445811	1.51811	0.0445811	0.231021	0.231021	1240.42	27824	SBP
European American	0.0517324	1.70402	0.0517324	0.26808	0.26808	1439.4	27824	SBP
European American	0.0590088	1.88993	0.0590088	0.305786	0.305786	1641.86	27824	SBP
European American	0.0666591	2.07583	0.0666591	0.34543	0.34543	1854.72	27824	SBP
European American	0.0751794	2.26174	0.0751794	0.389583	0.389583	2091.79	27824	SBP
European American	0.085046	2.44765	0.085046	0.440712	0.440712	2366.32	27824	SBP
European American	0.0958679	2.63355	0.0958679	0.496792	0.496792	2667.43	27824	SBP
European American	0.105873	2.81946	0.105873	0.548639	0.548639	2945.81	27824	SBP
European American	0.113697	3.00537	0.113697	0.589181	0.589181	3163.5	27824	SBP
European American	0.120539	3.19128	0.120539	0.624638	0.624638	3353.88	27824	SBP
European American	0.128785	3.37718	0.128785	0.66737	0.66737	3583.32	27824	SBP
European American	0.138934	3.56309	0.138934	0.719962	0.719962	3865.7	27824	SBP
European American	0.148863	3.749	0.148863	0.771416	0.771416	4141.97	27824	SBP
European American	0.157027	3.9349	0.157027	0.813722	0.813722	4369.12	27824	SBP
European American	0.163896	4.12081	0.163896	0.849316	0.849316	4560.24	27824	SBP
European American	0.170289	4.30672	0.170289	0.882446	0.882446	4738.13	27824	SBP
European American	0.176397	4.49263	0.176397	0.914096	0.914096	4908.06	27824	SBP
European American	0.18228	4.67853	0.18228	0.944581	0.944581	5071.75	27824	SBP
European American	0.18783	4.86444	0.18783	0.973346	0.973346	5226.19	27824	SBP
European American	0.191918	5.05035	0.191918	0.994527	0.994527	5339.92	27824	SBP
European American	0.192974	5.23625	0.192974	1	1	5369.31	27824	SBP
European American	0.19061	5.42216	0.19061	0.98775	0.98775	5303.54	27824	SBP
European American	0.186394	5.60807	0.186394	0.965905	0.965905	5186.24	27824	SBP
European American	0.181732	5.79397	0.181732	0.941745	0.941745	5056.52	27824	SBP
European American	0.176977	5.97988	0.176977	0.917103	0.917103	4924.21	27824	SBP
European American	0.171706	6.16579	0.171706	0.889789	0.889789	4777.55	27824	SBP
European American	0.164886	6.3517	0.164886	0.854447	0.854447	4587.79	27824	SBP
European American	0.156029	6.5376	0.156029	0.808549	0.808549	4341.35	27824	SBP
European American	0.145412	6.72351	0.145412	0.753532	0.753532	4045.95	27824	SBP
European American	0.134059	6.90942	0.134059	0.694699	0.694699	3730.06	27824	SBP
European American	0.123012	7.09532	0.123012	0.637452	0.637452	3422.67	27824	SBP
European American	0.112174	7.28123	0.112174	0.581293	0.581293	3121.14	27824	SBP
European American	0.101303	7.46714	0.101303	0.524957	0.524957	2818.66	27824	SBP
European American	0.090922	7.65305	0.090922	0.471162	0.471162	2529.82	27824	SBP
European American	0.0813078	7.83895	0.0813078	0.421341	0.421341	2262.31	27824	SBP
European American	0.072734	8.02486	0.072734	0.376911	0.376911	2023.75	27824	SBP
European American	0.0654137	8.21077	0.0654137	0.338977	0.338977	1820.07	27824	SBP
European American	0.05846	8.39667	0.05846	0.302942	0.302942	1626.59	27824	SBP
European American	0.0508804	8.58258	0.0508804	0.263664	0.263664	1415.7	27824	SBP
European American	0.0428008	8.76849	0.0428008	0.221796	0.221796	1190.89	27824	SBP
European American	0.0352693	8.95439	0.0352693	0.182767	0.182767	981.333	27824	SBP
European American	0.0294328	9.1403	0.0294328	0.152522	0.152522	818.938	27824	SBP
European American	0.0252523	9.32621	0.0252523	0.130858	0.130858	702.62	27824	SBP
European American	0.0214908	9.51212	0.0214908	0.111366	0.111366	597.959	27824	SBP
European American	0.0175295	9.69802	0.0175295	0.0908388	0.0908388	487.741	27824	SBP
European American	0.0139373	9.88393	0.0139373	0.0722238	0.0722238	387.792	27824	SBP
European American	0.0111709	10.0698	0.0111709	0.057888	0.057888	310.819	27824	SBP
European American	0.00894011	10.2557	0.00894011	0.046328	0.046328	248.75	27824	SBP
European American	0.00701296	10.4417	0.00701296	0.0363415	0.0363415	195.129	27824	SBP
European American	0.00555169	10.6276	0.00555169	0.0287691	0.0287691	154.47	27824	SBP
European American	0.00457348	10.8135	0.00457348	0.0237	0.0237	127.253	27824	SBP
European American	0.00379563	10.9994	0.00379563	0.0196691	0.0196691	105.61	27824	SBP
European American	0.00294543	11.1853	0.00294543	0.0152634	0.0152634	81.9537	27824	SBP
European American	0.00204448	11.3712	0.00204448	0.0105946	0.0105946	56.8857	27824	SBP
European American	0.00133227	11.5571	0.00133227	0.00690387	0.00690387	37.069	27824	SBP
European American	0.000910738	11.743	0.000910738	0.00471948	0.00471948	25.3404	27824	SBP
European American	0.000713376	11.9289	0.000713376	0.00369674	0.00369674	19.849	27824	SBP
European American	0.000636626	12.1148	0.000636626	0.00329902	0.00329902	17.7135	27824	SBP
European American	0.000569807	12.3007	0.000569807	0.00295276	0.00295276	15.8543	27824	SBP
European American	0.0004546	12.4866	0.0004546	0.00235576	0.00235576	12.6488	27824	SBP
European American	0.000310884	12.6725	0.000310884	0.00161101	0.00161101	8.65003	27824	SBP
European American	0.000185271	12.8584	0.000185271	0.000960085	0.000960085	5.15499	27824	SBP
European American	0.000103821	13.0444	0.000103821	0.000538004	0.000538004	2.88871	27824	SBP
European American	5.24205e-05	13.2303	5.24205e-05	0.000271646	0.000271646	1.45855	27824	SBP
European American	1.91669e-05	13.4162	1.91669e-05	9.93238e-05	9.93238e-05	0.5333	27824	SBP
European American	4.32532e-06	13.6021	4.32532e-06	2.2414e-05	2.2414e-05	0.120348	27824	SBP
European American	5.71559e-07	13.788	5.71559e-07	2.96184e-06	2.96184e-06	0.0159031	27824	SBP
European American	4.17258e-08	13.9739	4.17258e-08	2.16225e-07	2.16225e-07	0.00116098	27824	SBP
European American	1.75191e-09	14.1598	1.75191e-09	9.07847e-09	9.07847e-09	4.87451e-05	27824	SBP
European American	4.25646e-11	14.3457	4.25646e-11	2.20572e-10	2.20572e-10	1.18432e-06	27824	SBP
Asian American	0	-6.13692	0	0	0	0	787	DBP
Asian American	3.85966e-19	-5.9999	3.85966e-19	1.14278e-18	1.14278e-18	3.03755e-16	787	DBP
Asian American	9.42044e-18	-5.86288	9.42044e-18	2.78922e-17	2.78922e-17	7.41389e-15	787	DBP
Asian American	2.10175e-17	-5.72585	2.10175e-17	6.2229e-17	6.2229e-17	1.65408e-14	787	DBP
Asian American	4.58617e-17	-5.58883	4.58617e-17	1.35788e-16	1.35788e-16	3.60932e-14	787	DBP
Asian American	3.64161e-17	-5.45181	3.64161e-17	1.07822e-16	1.07822e-16	2.86595e-14	787	DBP
Asian American	3.11139e-17	-5.31478	3.11139e-17	9.21226e-17	9.21226e-17	2.44866e-14	787	DBP
Asian American	6.24386e-18	-5.17776	6.24386e-18	1.84869e-17	1.84869e-17	4.91392e-15	787	DBP
Asian American	3.43631e-17	-5.04074	3.43631e-17	1.01743e-16	1.01743e-16	2.70438e-14	787	DBP
Asian American	2.29354e-17	-4.90371	2.29354e-17	6.79075e-17	6.79075e-17	1.80501e-14	787	DBP
Asian American	8.74017e-18	-4.76669	8.74017e-18	2.58781e-17	2.58781e-17	6.87851e-15	787	DBP
Asian American	5.18246e-18	-4.62967	5.18246e-18	1.53443e-17	1.53443e-17	4.0786e-15	787	DBP
Asian American	1.22459e-17	-4.49264	1.22459e-17	3.62578e-17	3.62578e-17	9.6375e-15	787	DBP
Asian American	1.69493e-17	-4.35562	1.69493e-17	5.0184e-17	5.0184e-17	1.33391e-14	787	DBP
Asian American	3.18944e-16	-4.2186	3.18944e-16	9.44335e-16	9.44335e-16	2.51009e-13	787	DBP
Asian American	1.31171e-14	-4.08157	1.31171e-14	3.88373e-14	3.88373e-14	1.03231e-11	787	DBP
Asian American	4.56979e-13	-3.94455	4.56979e-13	1.35303e-12	1.35303e-12	3.59642e-10	787	DBP
Asian American	1.09899e-11	-3.80753	1.09899e-11	3.25391e-11	3.25391e-11	8.64905e-09	787	DBP
Asian American	2.21668e-10	-3.6705	2.21668e-10	6.56321e-10	6.56321e-10	1.74453e-07	787	DBP
Asian American	3.29656e-09	-3.53348	3.29656e-09	9.76053e-09	9.76053e-09	2.5944e-06	787	DBP
Asian American	3.89909e-08	-3.39645	3.89909e-08	1.15445e-07	1.15445e-07	3.06859e-05	787	DBP
Asian American	3.55194e-07	-3.25943	3.55194e-07	1.05167e-06	1.05167e-06	0.000279538	787	DBP
Asian American	2.49714e-06	-3.12241	2.49714e-06	7.39359e-06	7.39359e-06	0.00196525	787	DBP
Asian American	1.38073e-05	-2.98538	1.38073e-05	4.0881e-05	4.0881e-05	0.0108664	787	DBP
Asian American	5.8353e-05	-2.84836	5.8353e-05	0.000172773	0.000172773	0.0459238	787	DBP
Asian American	0.000194417	-2.71134	0.000194417	0.000575633	0.000575633	0.153006	787	DBP
Asian American	0.000498008	-2.57431	0.000498008	0.00147451	0.00147451	0.391932	787	DBP
Asian American	0.000994584	-2.43729	0.000994584	0.00294479	0.00294479	0.782738	787	DBP
Asian American	0.00154064	-2.30027	0.00154064	0.00456156	0.00456156	1.21249	787	DBP
Asian American	0.00185494	-2.16324	0.00185494	0.00549216	0.00549216	1.45984	787	DBP
Asian American	0.00175223	-2.02622	0.00175223	0.00518803	0.00518803	1.379	787	DBP
Asian American	0.00136404	-1.8892	0.00136404	0.00403868	0.00403868	1.0735	787	DBP
Asian American	0.00110156	-1.75217	0.00110156	0.00326151	0.00326151	0.866924	787	DBP
Asian American	0.00141052	-1.61515	0.00141052	0.0041763	0.0041763	1.11008	787	DBP
Asian American	0.0025549	-1.47813	0.0025549	0.00756459	0.00756459	2.0107	787	DBP
Asian American	0.00440579	-1.3411	0.00440579	0.0130448	0.0130448	3.46736	787	DBP
Asian American	0.00650738	-1.20408	0.00650738	0.0192672	0.0192672	5.1213	787	DBP
Asian American	0.0084998	-1.06706	0.0084998	0.0251664	0.0251664	6.68934	787	DBP
Asian American	0.0107879	-0.930032	0.0107879	0.0319412	0.0319412	8.49011	787	DBP
Asian American	0.0146261	-0.793009	0.0146261	0.0433052	0.0433052	11.5107	787	DBP
Asian American	0.021543	-0.655985	0.021543	0.063785	0.063785	16.9543	787	DBP
Asian American	0.0327849	-0.518962	0.0327849	0.0970701	0.0970701	25.8017	787	DBP
Asian American	0.0491072	-0.381938	0.0491072	0.145398	0.145398	38.6474	787	DBP
Asian American	0.0701	-0.244915	0.0701	0.207554	0.207554	55.1687	787	DBP
Asian American	0.0928525	-0.107891	0.0928525	0.27492	0.27492	73.0749	787	DBP
Asian American	0.112701	0.0291321	0.112701	0.333686	0.333686	88.6953	787	DBP
Asian American	0.126765	0.166156	0.126765	0.375327	0.375327	99.7637	787	DBP
Asian American	0.136788	0.303179	0.136788	0.405005	0.405005	107.652	787	DBP
Asian American	0.14847	0.440203	0.14847	0.439593	0.439593	116.846	787	DBP
Asian American	0.166728	0.577226	0.166728	0.493652	0.493652	131.215	787	DBP
Asian American	0.191631	0.71425	0.191631	0.567384	0.567384	150.813	787	DBP
Asian American	0.218864	0.851273	0.218864	0.648016	0.648016	172.246	787	DBP
Asian American	0.243654	0.988296	0.243654	0.721416	0.721416	191.756	787	DBP
Asian American	0.264133	1.12532	0.264133	0.78205	0.78205	207.873	787	DBP
Asian American	0.280951	1.26234	0.280951	0.831845	0.831845	221.108	787	DBP
Asian American	0.294985	1.39937	0.294985	0.873399	0.873399	232.154	787	DBP
Asian American	0.305814	1.53639	0.305814	0.905461	0.905461	240.676	787	DBP
Asian American	0.313221	1.67341	0.313221	0.927391	0.927391	246.505	787	DBP
Asian American	0.318572	1.81044	0.318572	0.943234	0.943234	250.716	787	DBP
Asian American	0.324441	1.94746	0.324441	0.960611	0.960611	255.335	787	DBP
Asian American	0.331813	2.08448	0.331813	0.98244	0.98244	261.137	787	DBP
Asian American	0.337744	2.22151	0.337744	1	1	265.805	787	DBP
Asian American	0.336696	2.35853	0.336696	0.996897	0.996897	264.98	787	DBP
Asian American	0.324943	2.49555	0.324943	0.962098	0.962098	255.73	787	DBP
Asian American	0.303729	2.63258	0.303729	0.899288	0.899288	239.035	787	DBP
Asian American	0.276647	2.7696	0.276647	0.819103	0.819103	217.721	787	DBP
Asian American	0.247046	2.90663	0.247046	0.73146	0.73146	194.425	787	DBP
Asian American	0.217351	3.04365	0.217351	0.643538	0.643538	171.055	787	DBP
Asian American	0.189723	3.18067	0.189723	0.561735	0.561735	149.312	787	DBP
Asian American	0.165188	3.3177	0.165188	0.489091	0.489091	130.003	787	DBP
Asian American	0.14318	3.45472	0.14318	0.42393	0.42393	112.682	787	DBP
Asian American	0.122854	3.59174	0.122854	0.363748	0.363748	96.686	787	DBP
Asian American	0.104298	3.72877	0.104298	0.308807	0.308807	82.0825	787	DBP
Asian American	0.0881871	3.86579	0.0881871	0.261106	0.261106	69.4032	787	DBP
Asian American	0.074792	4.00281	0.074792	0.221446	0.221446	58.8613	787	DBP
Asian American	0.0633562	4.13984	0.0633562	0.187586	0.187586	49.8614	787	DBP
Asian American	0.0528059	4.27686	0.0528059	0.156349	0.156349	41.5582	787	DBP
Asian American	0.0424785	4.41388	0.0424785	0.125771	0.125771	33.4305	787	DBP
Asian American	0.0325205	4.55091	0.0325205	0.0962875	0.0962875	25.5937	787	DBP
Asian American	0.0235266	4.68793	0.0235266	0.0696581	0.0696581	18.5155	787	DBP
Asian American	0.0160183	4.82495	0.0160183	0.0474273	0.0474273	12.6064	787	DBP
Asian American	0.0102464	4.96198	0.0102464	0.0303377	0.0303377	8.06391	787	DBP
Asian American	0.00628	5.099	0.00628	0.018594	0.018594	4.94236	787	DBP
Asian American	0.00402788	5.23602	0.00402788	0.0119258	0.0119258	3.16994	787	DBP
Asian American	0.00303454	5.37305	0.00303454	0.00898473	0.00898473	2.38818	787	DBP
Asian American	0.00271174	5.51007	0.00271174	0.00802898	0.00802898	2.13414	787	DBP
Asian American	0.00260403	5.64709	0.00260403	0.00771007	0.00771007	2.04937	787	DBP
Asian American	0.00251686	5.78412	0.00251686	0.00745196	0.00745196	1.98077	787	DBP
Asian American	0.00231524	5.92114	0.00231524	0.00685501	0.00685501	1.82209	787	DBP
Asian American	0.00188573	6.05817	0.00188573	0.00558331	0.00558331	1.48407	787	DBP
Asian American	0.00127833	6.19519	0.00127833	0.0037849	0.0037849	1.00604	787	DBP
Asian American	0.000694557	6.33221	0.000694557	0.00205646	0.00205646	0.546616	787	DBP
Asian American	0.000297631	6.46924	0.000297631	0.000881232	0.000881232	0.234236	787	DBP
Asian American	9.89323e-05	6.60626	9.89323e-05	0.000292921	0.000292921	0.0778597	787	DBP
Asian American	2.59265e-05	6.74328	2.59265e-05	7.67636e-05	7.67636e-05	0.0204041	787	DBP
Asian American	5.17751e-06	6.88031	5.17751e-06	1.53297e-05	1.53297e-05	0.0040747	787	DBP
Asian American	8.23869e-07	7.01733	8.23869e-07	2.43933e-06	2.43933e-06	0.000648385	787	DBP
Asian American	9.95091e-08	7.15435	9.95091e-08	2.94629e-07	2.94629e-07	7.83137e-05	787	DBP
Asian American	9.47838e-09	7.29138	9.47838e-09	2.80638e-08	2.80638e-08	7.45949e-06	787	DBP
Asian American	6.98411e-10	7.4284	6.98411e-10	2.06787e-09	2.06787e-09	5.49649e-07	787	DBP
African American	1.36888e-17	-6.13692	1.36888e-17	4.56232e-17	4.56232e-17	1.64019e-13	11982	DBP
African American	1.70526e-17	-5.9999	1.70526e-17	5.68345e-17	5.68345e-17	2.04324e-13	11982	DBP
African American	1.78767e-18	-5.86288	1.78767e-18	5.95812e-18	5.95812e-18	2.14199e-14	11982	DBP
African American	1.80866e-17	-5.72585	1.80866e-17	6.02807e-17	6.02807e-17	2.16714e-13	11982	DBP
African American	5.01631e-17	-5.58883	5.01631e-17	1.67188e-16	1.67188e-16	6.01054e-13	11982	DBP
African American	4.65891e-17	-5.45181	4.65891e-17	1.55276e-16	1.55276e-16	5.5823e-13	11982	DBP
African American	3.58363e-17	-5.31478	3.58363e-17	1.19439e-16	1.19439e-16	4.2939e-13	11982	DBP
African American	4.9762e-17	-5.17776	4.9762e-17	1.65851e-16	1.65851e-16	5.96248e-13	11982	DBP
African American	3.92099e-17	-5.04074	3.92099e-17	1.30682e-16	1.30682e-16	4.69813e-13	11982	DBP
African American	5.50129e-17	-4.90371	5.50129e-17	1.83352e-16	1.83352e-16	6.59164e-13	11982	DBP
African American	2.36861e-15	-4.76669	2.36861e-15	7.89432e-15	7.89432e-15	2.83807e-11	11982	DBP
African American	2.74651e-13	-4.62967	2.74651e-13	9.15382e-13	9.15382e-13	3.29087e-09	11982	DBP
African American	2.15775e-11	-4.49264	2.15775e-11	7.19154e-11	7.19154e-11	2.58541e-07	11982	DBP
African American	9.21355e-10	-4.35562	9.21355e-10	3.07078e-09	3.07078e-09	1.10397e-05	11982	DBP
African American	2.46433e-08	-4.2186	2.46433e-08	8.21334e-08	8.21334e-08	0.000295276	11982	DBP
African American	3.9819e-07	-4.08157	3.9819e-07	1.32713e-06	1.32713e-06	0.00477112	11982	DBP
African American	3.75623e-06	-3.94455	3.75623e-06	1.25191e-05	1.25191e-05	0.0450071	11982	DBP
African American	2.22578e-05	-3.80753	2.22578e-05	7.41827e-05	7.41827e-05	0.266692	11982	DBP
African American	8.08731e-05	-3.6705	8.08731e-05	0.000269541	0.000269541	0.969022	11982	DBP
African American	0.000189611	-3.53348	0.000189611	0.000631953	0.000631953	2.27192	11982	DBP
African American	0.000311905	-3.39645	0.000311905	0.00103955	0.00103955	3.73725	11982	DBP
African American	0.000424149	-3.25943	0.000424149	0.00141364	0.00141364	5.08215	11982	DBP
African American	0.000590977	-3.12241	0.000590977	0.00196966	0.00196966	7.08109	11982	DBP
African American	0.000878019	-2.98538	0.000878019	0.00292634	0.00292634	10.5204	11982	DBP
African American	0.00118844	-2.84836	0.00118844	0.00396093	0.00396093	14.2398	11982	DBP
African American	0.00133276	-2.71134	0.00133276	0.00444194	0.00444194	15.9691	11982	DBP
African American	0.00133698	-2.57431	0.00133698	0.004456	0.004456	16.0197	11982	DBP
African American	0.00148866	-2.43729	0.00148866	0.00496155	0.00496155	17.8371	11982	DBP
African American	0.00198068	-2.30027	0.00198068	0.0066014	0.0066014	23.7325	11982	DBP
African American	0.00268058	-2.16324	0.00268058	0.00893409	0.00893409	32.1187	11982	DBP
African American	0.00335183	-2.02622	0.00335183	0.0111713	0.0111713	40.1616	11982	DBP
African American	0.00411835	-1.8892	0.00411835	0.013726	0.013726	49.3461	11982	DBP
African American	0.00543176	-1.75217	0.00543176	0.0181035	0.0181035	65.0833	11982	DBP
African American	0.00739161	-1.61515	0.00739161	0.0246354	0.0246354	88.5662	11982	DBP
African American	0.00979643	-1.47813	0.00979643	0.0326505	0.0326505	117.381	11982	DBP
African American	0.0127684	-1.3411	0.0127684	0.0425555	0.0425555	152.99	11982	DBP
African American	0.0164293	-1.20408	0.0164293	0.054757	0.054757	196.855	11982	DBP
African American	0.0203925	-1.06706	0.0203925	0.0679662	0.0679662	244.344	11982	DBP
African American	0.0245606	-0.930032	0.0245606	0.081858	0.081858	294.286	11982	DBP
African American	0.0301997	-0.793009	0.0301997	0.100652	0.100652	361.853	11982	DBP
African American	0.0386666	-0.655985	0.0386666	0.128872	0.128872	463.304	11982	DBP
African American	0.0490198	-0.518962	0.0490198	0.163378	0.163378	587.356	11982	DBP
African American	0.059093	-0.381938	0.059093	0.196951	0.196951	708.052	11982	DBP
African American	0.0683881	-0.244915	0.0683881	0.22793	0.22793	819.426	11982	DBP
African American	0.0779043	-0.107891	0.0779043	0.259647	0.259647	933.449	11982	DBP
African American	0.0879901	0.0291321	0.0879901	0.293262	0.293262	1054.3	11982	DBP
African American	0.0983902	0.166156	0.0983902	0.327924	0.327924	1178.91	11982	DBP
African American	0.11029	0.303179	0.11029	0.367584	0.367584	1321.49	11982	DBP
African American	0.12561	0.440203	0.12561	0.418644	0.418644	1505.06	11982	DBP
African American	0.14314	0.577226	0.14314	0.47707	0.47707	1715.1	11982	DBP
African American	0.159374	0.71425	0.159374	0.531177	0.531177	1909.62	11982	DBP
African American	0.173679	0.851273	0.173679	0.578853	0.578853	2081.02	11982	DBP
African American	0.187545	0.988296	0.187545	0.625066	0.625066	2247.16	11982	DBP
African American	0.20106	1.12532	0.20106	0.67011	0.67011	2409.1	11982	DBP
African American	0.214393	1.26234	0.214393	0.714549	0.714549	2568.86	11982	DBP
African American	0.227961	1.39937	0.227961	0.759769	0.759769	2731.43	11982	DBP
African American	0.240605	1.53639	0.240605	0.801911	0.801911	2882.93	11982	DBP
African American	0.252737	1.67341	0.252737	0.842346	0.842346	3028.3	11982	DBP
African American	0.267831	1.81044	0.267831	0.892653	0.892653	3209.15	11982	DBP
African American	0.285209	1.94746	0.285209	0.95057	0.95057	3417.37	11982	DBP
African American	0.297677	2.08448	0.297677	0.992124	0.992124	3566.76	11982	DBP
African American	0.30004	2.22151	0.30004	1	1	3595.07	11982	DBP
African American	0.29385	2.35853	0.29385	0.97937	0.97937	3520.91	11982	DBP
African American	0.284674	2.49555	0.284674	0.948788	0.948788	3410.96	11982	DBP
African American	0.275511	2.63258	0.275511	0.918248	0.918248	3301.17	11982	DBP
African American	0.264513	2.7696	0.264513	0.881594	0.881594	3169.39	11982	DBP
African American	0.251617	2.90663	0.251617	0.838612	0.838612	3014.87	11982	DBP
African American	0.24026	3.04365	0.24026	0.800762	0.800762	2878.8	11982	DBP
African American	0.229893	3.18067	0.229893	0.766208	0.766208	2754.58	11982	DBP
African American	0.216023	3.3177	0.216023	0.719981	0.719981	2588.39	11982	DBP
African American	0.197789	3.45472	0.197789	0.659209	0.659209	2369.91	11982	DBP
African American	0.179174	3.59174	0.179174	0.597168	0.597168	2146.86	11982	DBP
African American	0.162106	3.72877	0.162106	0.540283	0.540283	1942.36	11982	DBP
African American	0.144376	3.86579	0.144376	0.481191	0.481191	1729.92	11982	DBP
African American	0.124979	4.00281	0.124979	0.416541	0.416541	1497.5	11982	DBP
African American	0.106458	4.13984	0.106458	0.354813	0.354813	1275.58	11982	DBP
African American	0.0915911	4.27686	0.0915911	0.305263	0.305263	1097.44	11982	DBP
African American	0.0801984	4.41388	0.0801984	0.267293	0.267293	960.937	11982	DBP
African American	0.0702428	4.55091	0.0702428	0.234112	0.234112	841.65	11982	DBP
African American	0.0600835	4.68793	0.0600835	0.200252	0.200252	719.92	11982	DBP
African American	0.049228	4.82495	0.049228	0.164072	0.164072	589.85	11982	DBP
African American	0.0386373	4.96198	0.0386373	0.128774	0.128774	462.952	11982	DBP
African American	0.0301279	5.099	0.0301279	0.100413	0.100413	360.992	11982	DBP
African American	0.0241545	5.23602	0.0241545	0.0805043	0.0805043	289.419	11982	DBP
African American	0.0192402	5.37305	0.0192402	0.0641255	0.0641255	230.536	11982	DBP
African American	0.0144291	5.51007	0.0144291	0.0480907	0.0480907	172.89	11982	DBP
African American	0.0105452	5.64709	0.0105452	0.0351461	0.0351461	126.353	11982	DBP
African American	0.0081257	5.78412	0.0081257	0.0270821	0.0270821	97.3621	11982	DBP
African American	0.00649905	5.92114	0.00649905	0.0216606	0.0216606	77.8716	11982	DBP
African American	0.00510131	6.05817	0.00510131	0.0170021	0.0170021	61.1239	11982	DBP
African American	0.0038233	6.19519	0.0038233	0.0127426	0.0127426	45.8107	11982	DBP
African American	0.00270717	6.33221	0.00270717	0.00902272	0.00902272	32.4374	11982	DBP
African American	0.00184118	6.46924	0.00184118	0.00613645	0.00613645	22.061	11982	DBP
African American	0.00125139	6.60626	0.00125139	0.00417074	0.00417074	14.9941	11982	DBP
African American	0.000916844	6.74328	0.000916844	0.00305574	0.00305574	10.9856	11982	DBP
African American	0.000731055	6.88031	0.000731055	0.00243653	0.00243653	8.75951	11982	DBP
African American	0.000523212	7.01733	0.000523212	0.00174381	0.00174381	6.26912	11982	DBP
African American	0.000272456	7.15435	0.000272456	0.000908066	0.000908066	3.26456	11982	DBP
African American	9.28898e-05	7.29138	9.28898e-05	0.000309592	0.000309592	1.11301	11982	DBP
African American	1.9626e-05	7.4284	1.9626e-05	6.54113e-05	6.54113e-05	0.235158	11982	DBP
Hispanic/Latino	6.56501e-14	-6.13692	6.56501e-14	2.39029e-13	2.39029e-13	5.89735e-10	8983	DBP
Hispanic/Latino	3.64468e-12	-5.9999	3.64468e-12	1.32701e-11	1.32701e-11	3.27401e-08	8983	DBP
Hispanic/Latino	1.55971e-10	-5.86288	1.55971e-10	5.67885e-10	5.67885e-10	1.40109e-06	8983	DBP
Hispanic/Latino	4.03239e-09	-5.72585	4.03239e-09	1.46817e-08	1.46817e-08	3.6223e-05	8983	DBP
Hispanic/Latino	7.16137e-08	-5.58883	7.16137e-08	2.60742e-07	2.60742e-07	0.000643306	8983	DBP
Hispanic/Latino	8.41308e-07	-5.45181	8.41308e-07	3.06316e-06	3.06316e-06	0.00755747	8983	DBP
Hispanic/Latino	6.46659e-06	-5.31478	6.46659e-06	2.35446e-05	2.35446e-05	0.0580894	8983	DBP
Hispanic/Latino	3.39601e-05	-5.17776	3.39601e-05	0.000123647	0.000123647	0.305064	8983	DBP
Hispanic/Latino	0.000118571	-5.04074	0.000118571	0.000431711	0.000431711	1.06512	8983	DBP
Hispanic/Latino	0.000288641	-4.90371	0.000288641	0.00105093	0.00105093	2.59286	8983	DBP
Hispanic/Latino	0.000517593	-4.76669	0.000517593	0.00188453	0.00188453	4.64954	8983	DBP
Hispanic/Latino	0.000777477	-4.62967	0.000777477	0.00283076	0.00283076	6.98408	8983	DBP
Hispanic/Latino	0.00112038	-4.49264	0.00112038	0.00407926	0.00407926	10.0644	8983	DBP
Hispanic/Latino	0.00156366	-4.35562	0.00156366	0.00569321	0.00569321	14.0463	8983	DBP
Hispanic/Latino	0.00194311	-4.2186	0.00194311	0.00707477	0.00707477	17.4549	8983	DBP
Hispanic/Latino	0.0020823	-4.08157	0.0020823	0.00758155	0.00758155	18.7053	8983	DBP
Hispanic/Latino	0.00213237	-3.94455	0.00213237	0.00776387	0.00776387	19.1551	8983	DBP
Hispanic/Latino	0.00256483	-3.80753	0.00256483	0.00933842	0.00933842	23.0398	8983	DBP
Hispanic/Latino	0.00363375	-3.6705	0.00363375	0.0132303	0.0132303	32.642	8983	DBP
Hispanic/Latino	0.00507569	-3.53348	0.00507569	0.0184804	0.0184804	45.5949	8983	DBP
Hispanic/Latino	0.0064431	-3.39645	0.0064431	0.023459	0.023459	57.8784	8983	DBP
Hispanic/Latino	0.00754086	-3.25943	0.00754086	0.0274559	0.0274559	67.7395	8983	DBP
Hispanic/Latino	0.00845095	-3.12241	0.00845095	0.0307695	0.0307695	75.9149	8983	DBP
Hispanic/Latino	0.00948872	-2.98538	0.00948872	0.034548	0.034548	85.2372	8983	DBP
Hispanic/Latino	0.0113465	-2.84836	0.0113465	0.0413122	0.0413122	101.926	8983	DBP
Hispanic/Latino	0.0148889	-2.71134	0.0148889	0.05421	0.05421	133.747	8983	DBP
Hispanic/Latino	0.020597	-2.57431	0.020597	0.0749928	0.0749928	185.023	8983	DBP
Hispanic/Latino	0.0281435	-2.43729	0.0281435	0.102469	0.102469	252.813	8983	DBP
Hispanic/Latino	0.0365703	-2.30027	0.0365703	0.133151	0.133151	328.511	8983	DBP
Hispanic/Latino	0.044564	-2.16324	0.044564	0.162256	0.162256	400.319	8983	DBP
Hispanic/Latino	0.0517084	-2.02622	0.0517084	0.188268	0.188268	464.497	8983	DBP
Hispanic/Latino	0.0594331	-1.8892	0.0594331	0.216393	0.216393	533.888	8983	DBP
Hispanic/Latino	0.0698158	-1.75217	0.0698158	0.254196	0.254196	627.155	8983	DBP
Hispanic/Latino	0.0836034	-1.61515	0.0836034	0.304396	0.304396	751.009	8983	DBP
Hispanic/Latino	0.0992471	-1.47813	0.0992471	0.361354	0.361354	891.536	8983	DBP
Hispanic/Latino	0.113883	-1.3411	0.113883	0.414642	0.414642	1023.01	8983	DBP
Hispanic/Latino	0.126397	-1.20408	0.126397	0.460207	0.460207	1135.43	8983	DBP
Hispanic/Latino	0.138988	-1.06706	0.138988	0.50605	0.50605	1248.53	8983	DBP
Hispanic/Latino	0.153771	-0.930032	0.153771	0.559874	0.559874	1381.33	8983	DBP
Hispanic/Latino	0.17023	-0.793009	0.17023	0.619799	0.619799	1529.17	8983	DBP
Hispanic/Latino	0.18666	-0.655985	0.18666	0.67962	0.67962	1676.76	8983	DBP
Hispanic/Latino	0.202097	-0.518962	0.202097	0.735826	0.735826	1815.44	8983	DBP
Hispanic/Latino	0.216685	-0.381938	0.216685	0.788941	0.788941	1946.48	8983	DBP
Hispanic/Latino	0.230643	-0.244915	0.230643	0.839761	0.839761	2071.87	8983	DBP
Hispanic/Latino	0.243739	-0.107891	0.243739	0.887444	0.887444	2189.51	8983	DBP
Hispanic/Latino	0.255471	0.0291321	0.255471	0.930157	0.930157	2294.89	8983	DBP
Hispanic/Latino	0.265054	0.166156	0.265054	0.965048	0.965048	2380.98	8983	DBP
Hispanic/Latino	0.271502	0.303179	0.271502	0.988526	0.988526	2438.9	8983	DBP
Hispanic/Latino	0.274299	0.440203	0.274299	0.99871	0.99871	2464.03	8983	DBP
Hispanic/Latino	0.274653	0.577226	0.274653	1	1	2467.21	8983	DBP
Hispanic/Latino	0.274482	0.71425	0.274482	0.999378	0.999378	2465.67	8983	DBP
Hispanic/Latino	0.273396	0.851273	0.273396	0.995421	0.995421	2455.91	8983	DBP
Hispanic/Latino	0.267964	0.988296	0.267964	0.975643	0.975643	2407.12	8983	DBP
Hispanic/Latino	0.256555	1.12532	0.256555	0.934104	0.934104	2304.63	8983	DBP
Hispanic/Latino	0.242643	1.26234	0.242643	0.883453	0.883453	2179.66	8983	DBP
Hispanic/Latino	0.229896	1.39937	0.229896	0.837041	0.837041	2065.15	8983	DBP
Hispanic/Latino	0.218407	1.53639	0.218407	0.795209	0.795209	1961.95	8983	DBP
Hispanic/Latino	0.206236	1.67341	0.206236	0.750897	0.750897	1852.62	8983	DBP
Hispanic/Latino	0.191958	1.81044	0.191958	0.69891	0.69891	1724.36	8983	DBP
Hispanic/Latino	0.17616	1.94746	0.17616	0.641391	0.641391	1582.45	8983	DBP
Hispanic/Latino	0.160901	2.08448	0.160901	0.585833	0.585833	1445.37	8983	DBP
Hispanic/Latino	0.147373	2.22151	0.147373	0.536578	0.536578	1323.85	8983	DBP
Hispanic/Latino	0.134744	2.35853	0.134744	0.490598	0.490598	1210.41	8983	DBP
Hispanic/Latino	0.121665	2.49555	0.121665	0.442977	0.442977	1092.92	8983	DBP
Hispanic/Latino	0.107876	2.63258	0.107876	0.392773	0.392773	969.054	8983	DBP
Hispanic/Latino	0.0941059	2.7696	0.0941059	0.342636	0.342636	845.354	8983	DBP
Hispanic/Latino	0.0813194	2.90663	0.0813194	0.29608	0.29608	730.492	8983	DBP
Hispanic/Latino	0.0701928	3.04365	0.0701928	0.255569	0.255569	630.542	8983	DBP
Hispanic/Latino	0.060751	3.18067	0.060751	0.221192	0.221192	545.727	8983	DBP
Hispanic/Latino	0.0524173	3.3177	0.0524173	0.190849	0.190849	470.865	8983	DBP
Hispanic/Latino	0.0446631	3.45472	0.0446631	0.162617	0.162617	401.209	8983	DBP
Hispanic/Latino	0.0373453	3.59174	0.0373453	0.135973	0.135973	335.473	8983	DBP
Hispanic/Latino	0.030676	3.72877	0.030676	0.11169	0.11169	275.562	8983	DBP
Hispanic/Latino	0.0249854	3.86579	0.0249854	0.0909706	0.0909706	224.444	8983	DBP
Hispanic/Latino	0.0204534	4.00281	0.0204534	0.0744699	0.0744699	183.733	8983	DBP
Hispanic/Latino	0.017005	4.13984	0.017005	0.0619145	0.0619145	152.756	8983	DBP
Hispanic/Latino	0.0142161	4.27686	0.0142161	0.0517603	0.0517603	127.704	8983	DBP
Hispanic/Latino	0.0115192	4.41388	0.0115192	0.0419408	0.0419408	103.477	8983	DBP
Hispanic/Latino	0.00875735	4.55091	0.00875735	0.0318851	0.0318851	78.6673	8983	DBP
Hispanic/Latino	0.0063516	4.68793	0.0063516	0.0231259	0.0231259	57.0564	8983	DBP
Hispanic/Latino	0.00465426	4.82495	0.00465426	0.016946	0.016946	41.8093	8983	DBP
Hispanic/Latino	0.00356	4.96198	0.00356	0.0129618	0.0129618	31.9795	8983	DBP
Hispanic/Latino	0.00286671	5.099	0.00286671	0.0104376	0.0104376	25.7517	8983	DBP
Hispanic/Latino	0.00242013	5.23602	0.00242013	0.00881157	0.00881157	21.74	8983	DBP
Hispanic/Latino	0.00199681	5.37305	0.00199681	0.00727031	0.00727031	17.9374	8983	DBP
Hispanic/Latino	0.00147224	5.51007	0.00147224	0.00536037	0.00536037	13.2251	8983	DBP
Hispanic/Latino	0.000995837	5.64709	0.000995837	0.0036258	0.0036258	8.94561	8983	DBP
Hispanic/Latino	0.000710933	5.78412	0.000710933	0.00258847	0.00258847	6.38631	8983	DBP
Hispanic/Latino	0.000578851	5.92114	0.000578851	0.00210757	0.00210757	5.19982	8983	DBP
Hispanic/Latino	0.000519735	6.05817	0.000519735	0.00189233	0.00189233	4.66878	8983	DBP
Hispanic/Latino	0.00046687	6.19519	0.00046687	0.00169985	0.00169985	4.19389	8983	DBP
Hispanic/Latino	0.00039251	6.33221	0.00039251	0.00142911	0.00142911	3.52592	8983	DBP
Hispanic/Latino	0.000324376	6.46924	0.000324376	0.00118104	0.00118104	2.91387	8983	DBP
Hispanic/Latino	0.000270287	6.60626	0.000270287	0.000984103	0.000984103	2.42799	8983	DBP
Hispanic/Latino	0.000197289	6.74328	0.000197289	0.000718322	0.000718322	1.77225	8983	DBP
Hispanic/Latino	0.000113425	6.88031	0.000113425	0.000412976	0.000412976	1.0189	8983	DBP
Hispanic/Latino	7.14989e-05	7.01733	7.14989e-05	0.000260324	0.000260324	0.642274	8983	DBP
Hispanic/Latino	0.000100987	7.15435	0.000100987	0.000367691	0.000367691	0.90717	8983	DBP
Hispanic/Latino	0.000171444	7.29138	0.000171444	0.00062422	0.00062422	1.54008	8983	DBP
Hispanic/Latino	0.000208854	7.4284	0.000208854	0.000760428	0.000760428	1.87613	8983	DBP
European American	0.000131353	-6.13692	0.000131353	0.000461006	0.000461006	3.65476	27824	DBP
European American	0.000173134	-5.9999	0.000173134	0.000607645	0.000607645	4.81728	27824	DBP
European American	0.000231404	-5.86288	0.000231404	0.000812153	0.000812153	6.43858	27824	DBP
European American	0.000350462	-5.72585	0.000350462	0.00123001	0.00123001	9.75125	27824	DBP
European American	0.000486402	-5.58883	0.000486402	0.00170711	0.00170711	13.5336	27824	DBP
European American	0.000614869	-5.45181	0.000614869	0.00215799	0.00215799	17.1081	27824	DBP
European American	0.000706652	-5.31478	0.000706652	0.00248012	0.00248012	19.6619	27824	DBP
European American	0.000729749	-5.17776	0.000729749	0.00256119	0.00256119	20.3045	27824	DBP
European American	0.000949351	-5.04074	0.000949351	0.00333192	0.00333192	26.4147	27824	DBP
European American	0.00159611	-4.90371	0.00159611	0.00560185	0.00560185	44.4103	27824	DBP
European American	0.00249736	-4.76669	0.00249736	0.00876493	0.00876493	69.4865	27824	DBP
European American	0.00319054	-4.62967	0.00319054	0.0111978	0.0111978	88.7737	27824	DBP
European American	0.00357962	-4.49264	0.00357962	0.0125633	0.0125633	99.5994	27824	DBP
European American	0.00432048	-4.35562	0.00432048	0.0151635	0.0151635	120.213	27824	DBP
European American	0.00580013	-4.2186	0.00580013	0.0203566	0.0203566	161.383	27824	DBP
European American	0.00759888	-4.08157	0.00759888	0.0266696	0.0266696	211.431	27824	DBP
European American	0.00944885	-3.94455	0.00944885	0.0331624	0.0331624	262.905	27824	DBP
European American	0.0118551	-3.80753	0.0118551	0.0416076	0.0416076	329.857	27824	DBP
European American	0.0149859	-3.6705	0.0149859	0.0525957	0.0525957	416.968	27824	DBP
European American	0.0186303	-3.53348	0.0186303	0.0653864	0.0653864	518.37	27824	DBP
European American	0.0234643	-3.39645	0.0234643	0.0823522	0.0823522	652.871	27824	DBP
European American	0.0293246	-3.25943	0.0293246	0.10292	0.10292	815.928	27824	DBP
European American	0.0348375	-3.12241	0.0348375	0.122269	0.122269	969.32	27824	DBP
European American	0.0403221	-2.98538	0.0403221	0.141517	0.141517	1121.92	27824	DBP
European American	0.0473584	-2.84836	0.0473584	0.166213	0.166213	1317.7	27824	DBP
European American	0.0554666	-2.71134	0.0554666	0.19467	0.19467	1543.3	27824	DBP
European American	0.0633049	-2.57431	0.0633049	0.22218	0.22218	1761.4	27824	DBP
European American	0.0717395	-2.43729	0.0717395	0.251783	0.251783	1996.08	27824	DBP
European American	0.082425	-2.30027	0.082425	0.289285	0.289285	2293.39	27824	DBP
European American	0.0951404	-2.16324	0.0951404	0.333912	0.333912	2647.19	27824	DBP
European American	0.108712	-2.02622	0.108712	0.381544	0.381544	3024.8	27824	DBP
European American	0.123101	-1.8892	0.123101	0.432044	0.432044	3425.15	27824	DBP
European American	0.138451	-1.75217	0.138451	0.485918	0.485918	3852.26	27824	DBP
European American	0.152871	-1.61515	0.152871	0.536527	0.536527	4253.48	27824	DBP
European American	0.165247	-1.47813	0.165247	0.579963	0.579963	4597.83	27824	DBP
European American	0.177439	-1.3411	0.177439	0.622754	0.622754	4937.07	27824	DBP
European American	0.19174	-1.20408	0.19174	0.672946	0.672946	5334.97	27824	DBP
European American	0.208543	-1.06706	0.208543	0.731918	0.731918	5802.49	27824	DBP
European American	0.226044	-0.930032	0.226044	0.79334	0.79334	6289.43	27824	DBP
European American	0.242305	-0.793009	0.242305	0.850412	0.850412	6741.89	27824	DBP
European American	0.255907	-0.655985	0.255907	0.89815	0.89815	7120.35	27824	DBP
European American	0.265631	-0.518962	0.265631	0.93228	0.93228	7390.92	27824	DBP
European American	0.272633	-0.381938	0.272633	0.956854	0.956854	7585.74	27824	DBP
European American	0.279454	-0.244915	0.279454	0.980795	0.980795	7775.53	27824	DBP
European American	0.284543	-0.107891	0.284543	0.998656	0.998656	7917.13	27824	DBP
European American	0.284926	0.0291321	0.284926	1	1	7927.79	27824	DBP
European American	0.28121	0.166156	0.28121	0.986958	0.986958	7824.4	27824	DBP
European American	0.274225	0.303179	0.274225	0.962441	0.962441	7630.03	27824	DBP
European American	0.264425	0.440203	0.264425	0.928047	0.928047	7357.37	27824	DBP
European American	0.253461	0.577226	0.253461	0.889567	0.889567	7052.3	27824	DBP
European American	0.240955	0.71425	0.240955	0.845673	0.845673	6704.32	27824	DBP
European American	0.225897	0.851273	0.225897	0.792825	0.792825	6285.35	27824	DBP
European American	0.212083	0.988296	0.212083	0.744342	0.744342	5900.99	27824	DBP
European American	0.20065	1.12532	0.20065	0.704218	0.704218	5582.9	27824	DBP
European American	0.186151	1.26234	0.186151	0.653331	0.653331	5179.47	27824	DBP
European American	0.167869	1.39937	0.167869	0.589167	0.589167	4670.79	27824	DBP
European American	0.149923	1.53639	0.149923	0.526181	0.526181	4171.45	27824	DBP
European American	0.13304	1.67341	0.13304	0.466927	0.466927	3701.7	27824	DBP
European American	0.116487	1.81044	0.116487	0.408832	0.408832	3241.14	27824	DBP
European American	0.100737	1.94746	0.100737	0.353554	0.353554	2802.91	27824	DBP
European American	0.0859557	2.08448	0.0859557	0.301677	0.301677	2391.63	27824	DBP
European American	0.0728676	2.22151	0.0728676	0.255742	0.255742	2027.47	27824	DBP
European American	0.062028	2.35853	0.062028	0.217698	0.217698	1725.87	27824	DBP
European American	0.0528047	2.49555	0.0528047	0.185327	0.185327	1469.24	27824	DBP
European American	0.0445854	2.63258	0.0445854	0.15648	0.15648	1240.54	27824	DBP
European American	0.0367381	2.7696	0.0367381	0.128939	0.128939	1022.2	27824	DBP
European American	0.029426	2.90663	0.029426	0.103276	0.103276	818.75	27824	DBP
European American	0.0236082	3.04365	0.0236082	0.0828572	0.0828572	656.874	27824	DBP
European American	0.0190125	3.18067	0.0190125	0.0667278	0.0667278	529.004	27824	DBP
European American	0.0150856	3.3177	0.0150856	0.0529456	0.0529456	419.741	27824	DBP
European American	0.0119273	3.45472	0.0119273	0.0418609	0.0418609	331.864	27824	DBP
European American	0.00955003	3.59174	0.00955003	0.0335175	0.0335175	265.72	27824	DBP
European American	0.00761824	3.72877	0.00761824	0.0267376	0.0267376	211.97	27824	DBP
European American	0.00569665	3.86579	0.00569665	0.0199934	0.0199934	158.504	27824	DBP
European American	0.00396647	4.00281	0.00396647	0.013921	0.013921	110.363	27824	DBP
European American	0.00283342	4.13984	0.00283342	0.00994439	0.00994439	78.8371	27824	DBP
European American	0.00216308	4.27686	0.00216308	0.00759171	0.00759171	60.1855	27824	DBP
European American	0.00158948	4.41388	0.00158948	0.00557858	0.00557858	44.2258	27824	DBP
European American	0.000954222	4.55091	0.000954222	0.00334901	0.00334901	26.5503	27824	DBP
European American	0.000426406	4.68793	0.000426406	0.00149655	0.00149655	11.8643	27824	DBP
European American	0.000174595	4.82495	0.000174595	0.000612771	0.000612771	4.85792	27824	DBP
European American	8.74266e-05	4.96198	8.74266e-05	0.000306839	0.000306839	2.43256	27824	DBP
European American	3.52672e-05	5.099	3.52672e-05	0.000123777	0.000123777	0.981276	27824	DBP
European American	7.95849e-06	5.23602	7.95849e-06	2.79317e-05	2.79317e-05	0.221437	27824	DBP
European American	9.4157e-07	5.37305	9.4157e-07	3.30461e-06	3.30461e-06	0.0261982	27824	DBP
European American	5.69362e-08	5.51007	5.69362e-08	1.99828e-07	1.99828e-07	0.00158419	27824	DBP
European American	1.67186e-09	5.64709	1.67186e-09	5.86769e-09	5.86769e-09	4.65179e-05	27824	DBP
European American	2.54123e-11	5.78412	2.54123e-11	8.91889e-11	8.91889e-11	7.07071e-07	27824	DBP
European American	2.1036e-13	5.92114	2.1036e-13	7.38294e-13	7.38294e-13	5.85304e-09	27824	DBP
European American	7.91995e-16	6.05817	7.91995e-16	2.77965e-15	2.77965e-15	2.20365e-11	27824	DBP
European American	3.08094e-21	6.19519	3.08094e-21	1.08131e-20	1.08131e-20	8.5724e-17	27824	DBP
European American	2.43988e-18	6.33221	2.43988e-18	8.56321e-18	8.56321e-18	6.78873e-14	27824	DBP
European American	1.02879e-17	6.46924	1.02879e-17	3.61073e-17	3.61073e-17	2.86251e-13	27824	DBP
European American	1.15152e-18	6.60626	1.15152e-18	4.04146e-18	4.04146e-18	3.20399e-14	27824	DBP
European American	0	6.74328	0	0	0	0	27824	DBP
European American	5.39173e-18	6.88031	5.39173e-18	1.89232e-17	1.89232e-17	1.50019e-13	27824	DBP
European American	0	7.01733	0	0	0	0	27824	DBP
European American	0	7.15435	0	0	0	0	27824	DBP
European American	0	7.29138	0	0	0	0	27824	DBP
European American	2.31485e-18	7.4284	2.31485e-18	8.12437e-18	8.12437e-18	6.44083e-14	27824	DBP
Asian American	0	-5.89275	0	0	0	0	787	HDL
Asian American	4.79258e-17	-5.83192	4.79258e-17	5.67398e-17	5.67398e-17	3.77176e-14	787	HDL
Asian American	7.09453e-17	-5.77109	7.09453e-17	8.39929e-17	8.39929e-17	5.58339e-14	787	HDL
Asian American	2.25514e-17	-5.71026	2.25514e-17	2.66989e-17	2.66989e-17	1.7748e-14	787	HDL
Asian American	9.80956e-18	-5.64943	9.80956e-18	1.16136e-17	1.16136e-17	7.72013e-15	787	HDL
Asian American	8.28635e-17	-5.5886	8.28635e-17	9.81029e-17	9.81029e-17	6.52135e-14	787	HDL
Asian American	4.15854e-17	-5.52777	4.15854e-17	4.92334e-17	4.92334e-17	3.27277e-14	787	HDL
Asian American	1.83259e-17	-5.46694	1.83259e-17	2.16962e-17	2.16962e-17	1.44225e-14	787	HDL
Asian American	7.34579e-17	-5.40611	7.34579e-17	8.69675e-17	8.69675e-17	5.78113e-14	787	HDL
Asian American	1.77375e-15	-5.34528	1.77375e-15	2.09997e-15	2.09997e-15	1.39594e-12	787	HDL
Asian American	9.03491e-14	-5.28445	9.03491e-14	1.06965e-13	1.06965e-13	7.11048e-11	787	HDL
Asian American	3.03763e-12	-5.22362	3.03763e-12	3.59628e-12	3.59628e-12	2.39061e-09	787	HDL
Asian American	8.7638e-11	-5.16279	8.7638e-11	1.03756e-10	1.03756e-10	6.89711e-08	787	HDL
Asian American	1.72316e-09	-5.10196	1.72316e-09	2.04006e-09	2.04006e-09	1.35612e-06	787	HDL
Asian American	2.76209e-08	-5.04113	2.76209e-08	3.27006e-08	3.27006e-08	2.17376e-05	787	HDL
Asian American	3.15306e-07	-4.9803	3.15306e-07	3.73294e-07	3.73294e-07	0.000248146	787	HDL
Asian American	2.83012e-06	-4.91947	2.83012e-06	3.35061e-06	3.35061e-06	0.0022273	787	HDL
Asian American	1.86569e-05	-4.85864	1.86569e-05	2.20881e-05	2.20881e-05	0.014683	787	HDL
Asian American	9.46e-05	-4.79781	9.46e-05	0.000111998	0.000111998	0.0744502	787	HDL
Asian American	0.00035979	-4.73698	0.00035979	0.000425959	0.000425959	0.283155	787	HDL
Asian American	0.00104692	-4.67615	0.00104692	0.00123945	0.00123945	0.823922	787	HDL
Asian American	0.00233997	-4.61532	0.00233997	0.00277032	0.00277032	1.84156	787	HDL
Asian American	0.00412081	-4.55449	0.00412081	0.00487867	0.00487867	3.24308	787	HDL
Asian American	0.0059718	-4.49366	0.0059718	0.00707008	0.00707008	4.69981	787	HDL
Asian American	0.00761159	-4.43283	0.00761159	0.00901144	0.00901144	5.99032	787	HDL
Asian American	0.00909105	-4.372	0.00909105	0.010763	0.010763	7.15465	787	HDL
Asian American	0.0104161	-4.31117	0.0104161	0.0123318	0.0123318	8.19749	787	HDL
Asian American	0.0114236	-4.25034	0.0114236	0.0135245	0.0135245	8.99036	787	HDL
Asian American	0.0122095	-4.18951	0.0122095	0.014455	0.014455	9.60888	787	HDL
Asian American	0.0132215	-4.12868	0.0132215	0.0156531	0.0156531	10.4053	787	HDL
Asian American	0.0151401	-4.06785	0.0151401	0.0179246	0.0179246	11.9153	787	HDL
Asian American	0.0193388	-4.00702	0.0193388	0.0228954	0.0228954	15.2196	787	HDL
Asian American	0.0277228	-3.94619	0.0277228	0.0328214	0.0328214	21.8179	787	HDL
Asian American	0.0416246	-3.88536	0.0416246	0.0492798	0.0492798	32.7585	787	HDL
Asian American	0.0608645	-3.82453	0.0608645	0.0720581	0.0720581	47.9003	787	HDL
Asian American	0.0849856	-3.7637	0.0849856	0.100615	0.100615	66.8837	787	HDL
Asian American	0.112931	-3.70287	0.112931	0.1337	0.1337	88.8764	787	HDL
Asian American	0.141962	-3.64204	0.141962	0.168071	0.168071	111.724	787	HDL
Asian American	0.167288	-3.58121	0.167288	0.198054	0.198054	131.655	787	HDL
Asian American	0.184528	-3.52038	0.184528	0.218465	0.218465	145.223	787	HDL
Asian American	0.194224	-3.45956	0.194224	0.229944	0.229944	152.854	787	HDL
Asian American	0.203946	-3.39873	0.203946	0.241454	0.241454	160.506	787	HDL
Asian American	0.225791	-3.3379	0.225791	0.267317	0.267317	177.698	787	HDL
Asian American	0.268729	-3.27707	0.268729	0.318151	0.318151	211.49	787	HDL
Asian American	0.331083	-3.21624	0.331083	0.391973	0.391973	260.563	787	HDL
Asian American	0.403093	-3.15541	0.403093	0.477226	0.477226	317.234	787	HDL
Asian American	0.474663	-3.09458	0.474663	0.561958	0.561958	373.559	787	HDL
Asian American	0.541711	-3.03375	0.541711	0.641338	0.641338	426.327	787	HDL
Asian American	0.604914	-2.97292	0.604914	0.716164	0.716164	476.067	787	HDL
Asian American	0.665102	-2.91209	0.665102	0.787422	0.787422	523.435	787	HDL
Asian American	0.72158	-2.85126	0.72158	0.854286	0.854286	567.883	787	HDL
Asian American	0.772384	-2.79043	0.772384	0.914434	0.914434	607.866	787	HDL
Asian American	0.813613	-2.7296	0.813613	0.963246	0.963246	640.314	787	HDL
Asian American	0.839603	-2.66877	0.839603	0.994015	0.994015	660.767	787	HDL
Asian American	0.844658	-2.60794	0.844658	1	1	664.746	787	HDL
Asian American	0.825422	-2.54711	0.825422	0.977226	0.977226	649.607	787	HDL
Asian American	0.782584	-2.48628	0.782584	0.92651	0.92651	615.894	787	HDL
Asian American	0.723543	-2.42545	0.723543	0.85661	0.85661	569.428	787	HDL
Asian American	0.659347	-2.36462	0.659347	0.780607	0.780607	518.906	787	HDL
Asian American	0.600258	-2.30379	0.600258	0.710652	0.710652	472.403	787	HDL
Asian American	0.551696	-2.24296	0.551696	0.653159	0.653159	434.185	787	HDL
Asian American	0.510623	-2.18213	0.510623	0.604532	0.604532	401.86	787	HDL
Asian American	0.466968	-2.1213	0.466968	0.552848	0.552848	367.503	787	HDL
Asian American	0.41239	-2.06047	0.41239	0.488233	0.488233	324.551	787	HDL
Asian American	0.348496	-1.99964	0.348496	0.412588	0.412588	274.266	787	HDL
Asian American	0.285778	-1.93881	0.285778	0.338336	0.338336	224.907	787	HDL
Asian American	0.23452	-1.87798	0.23452	0.27765	0.27765	184.567	787	HDL
Asian American	0.198423	-1.81715	0.198423	0.234916	0.234916	156.159	787	HDL
Asian American	0.175238	-1.75632	0.175238	0.207466	0.207466	137.912	787	HDL
Asian American	0.158191	-1.69549	0.158191	0.187284	0.187284	124.496	787	HDL
Asian American	0.140079	-1.63466	0.140079	0.165841	0.165841	110.242	787	HDL
Asian American	0.117657	-1.57383	0.117657	0.139296	0.139296	92.5963	787	HDL
Asian American	0.0937424	-1.513	0.0937424	0.110983	0.110983	73.7753	787	HDL
Asian American	0.073686	-1.45217	0.073686	0.0872376	0.0872376	57.9909	787	HDL
Asian American	0.0599244	-1.39134	0.0599244	0.0709451	0.0709451	47.1605	787	HDL
Asian American	0.0505678	-1.33051	0.0505678	0.0598678	0.0598678	39.7969	787	HDL
Asian American	0.0424273	-1.26968	0.0424273	0.0502301	0.0502301	33.3903	787	HDL
Asian American	0.0338828	-1.20885	0.0338828	0.0401142	0.0401142	26.6658	787	HDL
Asian American	0.0253215	-1.14802	0.0253215	0.0299784	0.0299784	19.928	787	HDL
Asian American	0.0178374	-1.08719	0.0178374	0.0211179	0.0211179	14.038	787	HDL
Asian American	0.0119936	-1.02636	0.0119936	0.0141993	0.0141993	9.43895	787	HDL
Asian American	0.00763072	-0.965535	0.00763072	0.00903409	0.00903409	6.00537	787	HDL
Asian American	0.00438847	-0.904705	0.00438847	0.00519556	0.00519556	3.45373	787	HDL
Asian American	0.00215242	-0.843875	0.00215242	0.00254827	0.00254827	1.69395	787	HDL
Asian American	0.000852057	-0.783046	0.000852057	0.00100876	0.00100876	0.670569	787	HDL
Asian American	0.000266162	-0.722216	0.000266162	0.000315112	0.000315112	0.209469	787	HDL
Asian American	6.32001e-05	-0.661386	6.32001e-05	7.48233e-05	7.48233e-05	0.0497385	787	HDL
Asian American	1.16807e-05	-0.600556	1.16807e-05	1.38289e-05	1.38289e-05	0.00919274	787	HDL
Asian American	1.58523e-06	-0.539727	1.58523e-06	1.87677e-06	1.87677e-06	0.00124758	787	HDL
Asian American	1.70555e-07	-0.478897	1.70555e-07	2.01922e-07	2.01922e-07	0.000134227	787	HDL
Asian American	1.30029e-08	-0.418067	1.30029e-08	1.53943e-08	1.53943e-08	1.02333e-05	787	HDL
Asian American	8.13854e-10	-0.357237	8.13854e-10	9.6353e-10	9.6353e-10	6.40503e-07	787	HDL
Asian American	3.51373e-11	-0.296408	3.51373e-11	4.15994e-11	4.15994e-11	2.7653e-08	787	HDL
Asian American	1.2619e-12	-0.235578	1.2619e-12	1.49398e-12	1.49398e-12	9.93115e-10	787	HDL
Asian American	3.10266e-14	-0.174748	3.10266e-14	3.67327e-14	3.67327e-14	2.44179e-11	787	HDL
Asian American	6.46748e-16	-0.113918	6.46748e-16	7.65692e-16	7.65692e-16	5.08991e-13	787	HDL
Asian American	1.98936e-18	-0.0530886	1.98936e-18	2.35523e-18	2.35523e-18	1.56563e-15	787	HDL
Asian American	1.23758e-17	0.00774111	1.23758e-17	1.46518e-17	1.46518e-17	9.73975e-15	787	HDL
Asian American	1.01003e-17	0.0685709	1.01003e-17	1.19579e-17	1.19579e-17	7.94895e-15	787	HDL
Asian American	1.38383e-17	0.129401	1.38383e-17	1.63833e-17	1.63833e-17	1.08907e-14	787	HDL
African American	1.02455e-17	-5.89275	1.02455e-17	1.53094e-17	1.53094e-17	1.22761e-13	11982	HDL
African American	7.37821e-18	-5.83192	7.37821e-18	1.10249e-17	1.10249e-17	8.84058e-14	11982	HDL
African American	8.46293e-18	-5.77109	8.46293e-18	1.26458e-17	1.26458e-17	1.01403e-13	11982	HDL
African American	2.27066e-17	-5.71026	2.27066e-17	3.39295e-17	3.39295e-17	2.72071e-13	11982	HDL
African American	8.05843e-17	-5.64943	8.05843e-17	1.20414e-16	1.20414e-16	9.65561e-13	11982	HDL
African American	3.11261e-17	-5.5886	3.11261e-17	4.65104e-17	4.65104e-17	3.72953e-13	11982	HDL
African American	9.02736e-17	-5.52777	9.02736e-17	1.34892e-16	1.34892e-16	1.08166e-12	11982	HDL
African American	5.82326e-15	-5.46694	5.82326e-15	8.70144e-15	8.70144e-15	6.97743e-11	11982	HDL
African American	7.95424e-13	-5.40611	7.95424e-13	1.18857e-12	1.18857e-12	9.53077e-09	11982	HDL
African American	6.95746e-11	-5.34528	6.95746e-11	1.03962e-10	1.03962e-10	8.33643e-07	11982	HDL
African American	3.49324e-09	-5.28445	3.49324e-09	5.2198e-09	5.2198e-09	4.1856e-05	11982	HDL
African American	9.4019e-08	-5.22362	9.4019e-08	1.40488e-07	1.40488e-07	0.00112654	11982	HDL
African American	1.54084e-06	-5.16279	1.54084e-06	2.30241e-06	2.30241e-06	0.0184624	11982	HDL
African American	1.43453e-05	-5.10196	1.43453e-05	2.14355e-05	2.14355e-05	0.171885	11982	HDL
African American	7.69662e-05	-5.04113	7.69662e-05	0.000115007	0.000115007	0.922209	11982	HDL
African American	0.000254224	-4.9803	0.000254224	0.000379876	0.000379876	3.04611	11982	HDL
African American	0.00055662	-4.91947	0.00055662	0.000831733	0.000831733	6.66942	11982	HDL
African American	0.000935938	-4.85864	0.000935938	0.00139853	0.00139853	11.2144	11982	HDL
African American	0.00128722	-4.79781	0.00128722	0.00192343	0.00192343	15.4234	11982	HDL
African American	0.00135314	-4.73698	0.00135314	0.00202193	0.00202193	16.2133	11982	HDL
African American	0.00107571	-4.67615	0.00107571	0.00160738	0.00160738	12.8891	11982	HDL
African American	0.000754444	-4.61532	0.000754444	0.00112733	0.00112733	9.03975	11982	HDL
African American	0.000635992	-4.55449	0.000635992	0.000950335	0.000950335	7.62046	11982	HDL
African American	0.000966879	-4.49366	0.000966879	0.00144477	0.00144477	11.5851	11982	HDL
African American	0.00197336	-4.43283	0.00197336	0.00294871	0.00294871	23.6448	11982	HDL
African American	0.00340345	-4.372	0.00340345	0.00508563	0.00508563	40.7801	11982	HDL
African American	0.00487823	-4.31117	0.00487823	0.00728933	0.00728933	58.451	11982	HDL
African American	0.00664438	-4.25034	0.00664438	0.00992841	0.00992841	79.613	11982	HDL
African American	0.00909373	-4.18951	0.00909373	0.0135884	0.0135884	108.961	11982	HDL
African American	0.0127275	-4.12868	0.0127275	0.0190181	0.0190181	152.5	11982	HDL
African American	0.0192815	-4.06785	0.0192815	0.0288114	0.0288114	231.03	11982	HDL
African American	0.0292585	-4.00702	0.0292585	0.0437197	0.0437197	350.576	11982	HDL
African American	0.0395597	-3.94619	0.0395597	0.0591123	0.0591123	474.004	11982	HDL
African American	0.0475233	-3.88536	0.0475233	0.0710119	0.0710119	569.424	11982	HDL
African American	0.0546445	-3.82453	0.0546445	0.0816528	0.0816528	654.75	11982	HDL
African American	0.0643552	-3.7637	0.0643552	0.0961632	0.0961632	771.105	11982	HDL
African American	0.0794208	-3.70287	0.0794208	0.118675	0.118675	951.62	11982	HDL
African American	0.0996076	-3.64204	0.0996076	0.148839	0.148839	1193.5	11982	HDL
African American	0.123705	-3.58121	0.123705	0.184848	0.184848	1482.24	11982	HDL
African American	0.15294	-3.52038	0.15294	0.228532	0.228532	1832.53	11982	HDL
African American	0.186223	-3.45956	0.186223	0.278265	0.278265	2231.32	11982	HDL
African American	0.219451	-3.39873	0.219451	0.327916	0.327916	2629.46	11982	HDL
African American	0.25396	-3.3379	0.25396	0.379482	0.379482	3042.95	11982	HDL
African American	0.293415	-3.27707	0.293415	0.438437	0.438437	3515.7	11982	HDL
African American	0.337393	-3.21624	0.337393	0.504152	0.504152	4042.64	11982	HDL
African American	0.382686	-3.15541	0.382686	0.57183	0.57183	4585.34	11982	HDL
African American	0.424308	-3.09458	0.424308	0.634026	0.634026	5084.06	11982	HDL
African American	0.460493	-3.03375	0.460493	0.688094	0.688094	5517.63	11982	HDL
African American	0.49757	-2.97292	0.49757	0.743496	0.743496	5961.88	11982	HDL
African American	0.539071	-2.91209	0.539071	0.80551	0.80551	6459.14	11982	HDL
African American	0.577602	-2.85126	0.577602	0.863085	0.863085	6920.82	11982	HDL
African American	0.605626	-2.79043	0.605626	0.90496	0.90496	7256.61	11982	HDL
African American	0.625801	-2.7296	0.625801	0.935107	0.935107	7498.35	11982	HDL
African American	0.645556	-2.66877	0.645556	0.964627	0.964627	7735.06	11982	HDL
African American	0.663768	-2.60794	0.663768	0.99184	0.99184	7953.27	11982	HDL
African American	0.669229	-2.54711	0.669229	1	1	8018.7	11982	HDL
African American	0.660474	-2.48628	0.660474	0.986917	0.986917	7913.8	11982	HDL
African American	0.650941	-2.42545	0.650941	0.972673	0.972673	7799.58	11982	HDL
African American	0.646463	-2.36462	0.646463	0.965981	0.965981	7745.92	11982	HDL
African American	0.639054	-2.30379	0.639054	0.95491	0.95491	7657.14	11982	HDL
African American	0.617994	-2.24296	0.617994	0.923442	0.923442	7404.81	11982	HDL
African American	0.580534	-2.18213	0.580534	0.867466	0.867466	6955.96	11982	HDL
African American	0.536851	-2.1213	0.536851	0.802192	0.802192	6432.54	11982	HDL
African American	0.498402	-2.06047	0.498402	0.744741	0.744741	5971.86	11982	HDL
African American	0.464142	-1.99964	0.464142	0.693547	0.693547	5561.35	11982	HDL
African American	0.426243	-1.93881	0.426243	0.636917	0.636917	5107.25	11982	HDL
African American	0.382196	-1.87798	0.382196	0.571099	0.571099	4579.48	11982	HDL
African American	0.338817	-1.81715	0.338817	0.506279	0.506279	4059.7	11982	HDL
African American	0.301354	-1.75632	0.301354	0.4503	0.4503	3610.82	11982	HDL
African American	0.266052	-1.69549	0.266052	0.39755	0.39755	3187.84	11982	HDL
African American	0.23012	-1.63466	0.23012	0.343858	0.343858	2757.3	11982	HDL
African American	0.194858	-1.57383	0.194858	0.291169	0.291169	2334.79	11982	HDL
African American	0.16201	-1.513	0.16201	0.242085	0.242085	1941.21	11982	HDL
African American	0.135813	-1.45217	0.135813	0.20294	0.20294	1627.32	11982	HDL
African American	0.117299	-1.39134	0.117299	0.175275	0.175275	1405.48	11982	HDL
African American	0.100217	-1.33051	0.100217	0.14975	0.14975	1200.8	11982	HDL
African American	0.0813855	-1.26968	0.0813855	0.121611	0.121611	975.161	11982	HDL
African American	0.0641139	-1.20885	0.0641139	0.0958026	0.0958026	768.213	11982	HDL
African American	0.0510193	-1.14802	0.0510193	0.0762359	0.0762359	611.313	11982	HDL
African American	0.0405418	-1.08719	0.0405418	0.0605798	0.0605798	485.772	11982	HDL
African American	0.0313777	-1.02636	0.0313777	0.0468864	0.0468864	375.968	11982	HDL
African American	0.0239292	-0.965535	0.0239292	0.0357564	0.0357564	286.72	11982	HDL
African American	0.0174597	-0.904705	0.0174597	0.0260892	0.0260892	209.202	11982	HDL
African American	0.0117986	-0.843875	0.0117986	0.0176301	0.0176301	141.371	11982	HDL
African American	0.00828896	-0.783046	0.00828896	0.0123858	0.0123858	99.3183	11982	HDL
African American	0.00693344	-0.722216	0.00693344	0.0103603	0.0103603	83.0764	11982	HDL
African American	0.00628256	-0.661386	0.00628256	0.00938776	0.00938776	75.2777	11982	HDL
African American	0.00550918	-0.600556	0.00550918	0.00823212	0.00823212	66.011	11982	HDL
African American	0.00461173	-0.539727	0.00461173	0.00689111	0.00689111	55.2578	11982	HDL
African American	0.00354482	-0.478897	0.00354482	0.00529687	0.00529687	42.474	11982	HDL
African American	0.00252579	-0.418067	0.00252579	0.00377417	0.00377417	30.264	11982	HDL
African American	0.00194204	-0.357237	0.00194204	0.00290191	0.00290191	23.2695	11982	HDL
African American	0.00157214	-0.296408	0.00157214	0.00234918	0.00234918	18.8374	11982	HDL
African American	0.00111318	-0.235578	0.00111318	0.00166337	0.00166337	13.3381	11982	HDL
African American	0.000669677	-0.174748	0.000669677	0.00100067	0.00100067	8.02407	11982	HDL
African American	0.000333844	-0.113918	0.000333844	0.000498849	0.000498849	4.00012	11982	HDL
African American	0.000146371	-0.0530886	0.000146371	0.000218715	0.000218715	1.75381	11982	HDL
African American	0.000157938	0.00774111	0.000157938	0.000236	0.000236	1.89242	11982	HDL
African American	0.000312656	0.0685709	0.000312656	0.000467188	0.000467188	3.74625	11982	HDL
African American	0.000409823	0.129401	0.000409823	0.000612381	0.000612381	4.9105	11982	HDL
Hispanic/Latino	7.01177e-18	-5.89275	7.01177e-18	1.13411e-17	1.13411e-17	6.29867e-14	8983	HDL
Hispanic/Latino	0	-5.83192	0	0	0	0	8983	HDL
Hispanic/Latino	1.00808e-17	-5.77109	1.00808e-17	1.63049e-17	1.63049e-17	9.05555e-14	8983	HDL
Hispanic/Latino	1.72162e-16	-5.71026	1.72162e-16	2.7846e-16	2.7846e-16	1.54653e-12	8983	HDL
Hispanic/Latino	1.2784e-14	-5.64943	1.2784e-14	2.06772e-14	2.06772e-14	1.14839e-10	8983	HDL
Hispanic/Latino	9.61064e-13	-5.5886	9.61064e-13	1.55446e-12	1.55446e-12	8.63324e-09	8983	HDL
Hispanic/Latino	4.37753e-11	-5.52777	4.37753e-11	7.08036e-11	7.08036e-11	3.93234e-07	8983	HDL
Hispanic/Latino	1.49335e-09	-5.46694	1.49335e-09	2.41539e-09	2.41539e-09	1.34148e-05	8983	HDL
Hispanic/Latino	3.1222e-08	-5.40611	3.1222e-08	5.04995e-08	5.04995e-08	0.000280467	8983	HDL
Hispanic/Latino	4.55916e-07	-5.34528	4.55916e-07	7.37413e-07	7.37413e-07	0.00409549	8983	HDL
Hispanic/Latino	4.3996e-06	-5.28445	4.3996e-06	7.11606e-06	7.11606e-06	0.0395216	8983	HDL
Hispanic/Latino	2.84081e-05	-5.22362	2.84081e-05	4.59482e-05	4.59482e-05	0.25519	8983	HDL
Hispanic/Latino	0.000126299	-5.16279	0.000126299	0.00020428	0.00020428	1.13454	8983	HDL
Hispanic/Latino	0.000381365	-5.10196	0.000381365	0.000616833	0.000616833	3.42581	8983	HDL
Hispanic/Latino	0.000806565	-5.04113	0.000806565	0.00130456	0.00130456	7.24537	8983	HDL
Hispanic/Latino	0.00122227	-4.9803	0.00122227	0.00197694	0.00197694	10.9796	8983	HDL
Hispanic/Latino	0.00145036	-4.91947	0.00145036	0.00234586	0.00234586	13.0286	8983	HDL
Hispanic/Latino	0.00172128	-4.85864	0.00172128	0.00278405	0.00278405	15.4623	8983	HDL
Hispanic/Latino	0.00261734	-4.79781	0.00261734	0.00423336	0.00423336	23.5115	8983	HDL
Hispanic/Latino	0.00434502	-4.73698	0.00434502	0.00702778	0.00702778	39.0314	8983	HDL
Hispanic/Latino	0.0062489	-4.67615	0.0062489	0.0101072	0.0101072	56.1339	8983	HDL
Hispanic/Latino	0.00765952	-4.61532	0.00765952	0.0123888	0.0123888	68.8055	8983	HDL
Hispanic/Latino	0.0089011	-4.55449	0.0089011	0.0143969	0.0143969	79.9586	8983	HDL
Hispanic/Latino	0.0111276	-4.49366	0.0111276	0.0179982	0.0179982	99.9593	8983	HDL
Hispanic/Latino	0.0153721	-4.43283	0.0153721	0.0248633	0.0248633	138.088	8983	HDL
Hispanic/Latino	0.0216583	-4.372	0.0216583	0.0350308	0.0350308	194.556	8983	HDL
Hispanic/Latino	0.0293025	-4.31117	0.0293025	0.0473948	0.0473948	263.224	8983	HDL
Hispanic/Latino	0.0379544	-4.25034	0.0379544	0.0613887	0.0613887	340.944	8983	HDL
Hispanic/Latino	0.0482905	-4.18951	0.0482905	0.0781066	0.0781066	433.794	8983	HDL
Hispanic/Latino	0.0611792	-4.12868	0.0611792	0.0989532	0.0989532	549.573	8983	HDL
Hispanic/Latino	0.0766334	-4.06785	0.0766334	0.123949	0.123949	688.397	8983	HDL
Hispanic/Latino	0.0942016	-4.00702	0.0942016	0.152365	0.152365	846.213	8983	HDL
Hispanic/Latino	0.113403	-3.94619	0.113403	0.183422	0.183422	1018.7	8983	HDL
Hispanic/Latino	0.133855	-3.88536	0.133855	0.216501	0.216501	1202.42	8983	HDL
Hispanic/Latino	0.155572	-3.82453	0.155572	0.251627	0.251627	1397.5	8983	HDL
Hispanic/Latino	0.179123	-3.7637	0.179123	0.289719	0.289719	1609.06	8983	HDL
Hispanic/Latino	0.204602	-3.70287	0.204602	0.33093	0.33093	1837.94	8983	HDL
Hispanic/Latino	0.232108	-3.64204	0.232108	0.375418	0.375418	2085.02	8983	HDL
Hispanic/Latino	0.26321	-3.58121	0.26321	0.425725	0.425725	2364.42	8983	HDL
Hispanic/Latino	0.298049	-3.52038	0.298049	0.482074	0.482074	2677.37	8983	HDL
Hispanic/Latino	0.334185	-3.45956	0.334185	0.540521	0.540521	3001.98	8983	HDL
Hispanic/Latino	0.370263	-3.39873	0.370263	0.598875	0.598875	3326.07	8983	HDL
Hispanic/Latino	0.405697	-3.3379	0.405697	0.656188	0.656188	3644.38	8983	HDL
Hispanic/Latino	0.437457	-3.27707	0.437457	0.707557	0.707557	3929.68	8983	HDL
Hispanic/Latino	0.462978	-3.21624	0.462978	0.748835	0.748835	4158.93	8983	HDL
Hispanic/Latino	0.485595	-3.15541	0.485595	0.785417	0.785417	4362.1	8983	HDL
Hispanic/Latino	0.512845	-3.09458	0.512845	0.829493	0.829493	4606.89	8983	HDL
Hispanic/Latino	0.546778	-3.03375	0.546778	0.884376	0.884376	4911.7	8983	HDL
Hispanic/Latino	0.57988	-2.97292	0.57988	0.937917	0.937917	5209.07	8983	HDL
Hispanic/Latino	0.603255	-2.91209	0.603255	0.975724	0.975724	5419.04	8983	HDL
Hispanic/Latino	0.615186	-2.85126	0.615186	0.995022	0.995022	5526.22	8983	HDL
Hispanic/Latino	0.618264	-2.79043	0.618264	1	1	5553.87	8983	HDL
Hispanic/Latino	0.613632	-2.7296	0.613632	0.992509	0.992509	5512.26	8983	HDL
Hispanic/Latino	0.600998	-2.66877	0.600998	0.972074	0.972074	5398.77	8983	HDL
Hispanic/Latino	0.582017	-2.60794	0.582017	0.941373	0.941373	5228.26	8983	HDL
Hispanic/Latino	0.561959	-2.54711	0.561959	0.908931	0.908931	5048.08	8983	HDL
Hispanic/Latino	0.545988	-2.48628	0.545988	0.883098	0.883098	4904.61	8983	HDL
Hispanic/Latino	0.533015	-2.42545	0.533015	0.862115	0.862115	4788.07	8983	HDL
Hispanic/Latino	0.518119	-2.36462	0.518119	0.838022	0.838022	4654.26	8983	HDL
Hispanic/Latino	0.498215	-2.30379	0.498215	0.80583	0.80583	4475.47	8983	HDL
Hispanic/Latino	0.471565	-2.24296	0.471565	0.762724	0.762724	4236.07	8983	HDL
Hispanic/Latino	0.436693	-2.18213	0.436693	0.706321	0.706321	3922.81	8983	HDL
Hispanic/Latino	0.395466	-2.1213	0.395466	0.63964	0.63964	3552.47	8983	HDL
Hispanic/Latino	0.354182	-2.06047	0.354182	0.572866	0.572866	3181.62	8983	HDL
Hispanic/Latino	0.317959	-1.99964	0.317959	0.514278	0.514278	2856.23	8983	HDL
Hispanic/Latino	0.287215	-1.93881	0.287215	0.46455	0.46455	2580.05	8983	HDL
Hispanic/Latino	0.258756	-1.87798	0.258756	0.41852	0.41852	2324.4	8983	HDL
Hispanic/Latino	0.229753	-1.81715	0.229753	0.37161	0.37161	2063.87	8983	HDL
Hispanic/Latino	0.20054	-1.75632	0.20054	0.324359	0.324359	1801.45	8983	HDL
Hispanic/Latino	0.174082	-1.69549	0.174082	0.281566	0.281566	1563.78	8983	HDL
Hispanic/Latino	0.152433	-1.63466	0.152433	0.246549	0.246549	1369.3	8983	HDL
Hispanic/Latino	0.134091	-1.57383	0.134091	0.216883	0.216883	1204.54	8983	HDL
Hispanic/Latino	0.116381	-1.513	0.116381	0.188239	0.188239	1045.45	8983	HDL
Hispanic/Latino	0.0985303	-1.45217	0.0985303	0.159366	0.159366	885.098	8983	HDL
Hispanic/Latino	0.0815598	-1.39134	0.0815598	0.131917	0.131917	732.652	8983	HDL
Hispanic/Latino	0.0664257	-1.33051	0.0664257	0.107439	0.107439	596.702	8983	HDL
Hispanic/Latino	0.0533831	-1.26968	0.0533831	0.0863436	0.0863436	479.541	8983	HDL
Hispanic/Latino	0.0427588	-1.20885	0.0427588	0.0691594	0.0691594	384.102	8983	HDL
Hispanic/Latino	0.0346878	-1.14802	0.0346878	0.0561051	0.0561051	311.6	8983	HDL
Hispanic/Latino	0.0280911	-1.08719	0.0280911	0.0454355	0.0454355	252.342	8983	HDL
Hispanic/Latino	0.0214181	-1.02636	0.0214181	0.0346423	0.0346423	192.399	8983	HDL
Hispanic/Latino	0.0148166	-0.965535	0.0148166	0.0239649	0.0239649	133.098	8983	HDL
Hispanic/Latino	0.00980466	-0.904705	0.00980466	0.0158584	0.0158584	88.0753	8983	HDL
Hispanic/Latino	0.00707054	-0.843875	0.00707054	0.0114361	0.0114361	63.5146	8983	HDL
Hispanic/Latino	0.00595617	-0.783046	0.00595617	0.0096337	0.0096337	53.5043	8983	HDL
Hispanic/Latino	0.00542186	-0.722216	0.00542186	0.00876948	0.00876948	48.7045	8983	HDL
Hispanic/Latino	0.00492628	-0.661386	0.00492628	0.00796792	0.00796792	44.2527	8983	HDL
Hispanic/Latino	0.00437273	-0.600556	0.00437273	0.00707259	0.00707259	39.2802	8983	HDL
Hispanic/Latino	0.00373848	-0.539727	0.00373848	0.00604674	0.00604674	33.5828	8983	HDL
Hispanic/Latino	0.00287441	-0.478897	0.00287441	0.00464917	0.00464917	25.8209	8983	HDL
Hispanic/Latino	0.00178785	-0.418067	0.00178785	0.00289173	0.00289173	16.0603	8983	HDL
Hispanic/Latino	0.000824084	-0.357237	0.000824084	0.0013329	0.0013329	7.40275	8983	HDL
Hispanic/Latino	0.000269782	-0.296408	0.000269782	0.000436354	0.000436354	2.42345	8983	HDL
Hispanic/Latino	6.02464e-05	-0.235578	6.02464e-05	9.74445e-05	9.74445e-05	0.541194	8983	HDL
Hispanic/Latino	9.38195e-06	-0.174748	9.38195e-06	1.51747e-05	1.51747e-05	0.0842781	8983	HDL
Hispanic/Latino	9.73504e-07	-0.113918	9.73504e-07	1.57458e-06	1.57458e-06	0.00874498	8983	HDL
Hispanic/Latino	6.84697e-08	-0.0530886	6.84697e-08	1.10745e-07	1.10745e-07	0.000615063	8983	HDL
Hispanic/Latino	3.30624e-09	0.00774111	3.30624e-09	5.34762e-09	5.34762e-09	2.97e-05	8983	HDL
Hispanic/Latino	9.86961e-11	0.0685709	9.86961e-11	1.59634e-10	1.59634e-10	8.86587e-07	8983	HDL
Hispanic/Latino	2.28002e-12	0.129401	2.28002e-12	3.68777e-12	3.68777e-12	2.04814e-08	8983	HDL
European American	0.000178076	-5.89275	0.000178076	0.000306036	0.000306036	4.95479	27824	HDL
European American	0.000137057	-5.83192	0.000137057	0.000235541	0.000235541	3.81346	27824	HDL
European American	8.07263e-05	-5.77109	8.07263e-05	0.000138734	0.000138734	2.24613	27824	HDL
European American	0.000119313	-5.71026	0.000119313	0.000205048	0.000205048	3.31977	27824	HDL
European American	0.00027269	-5.64943	0.00027269	0.000468636	0.000468636	7.58732	27824	HDL
European American	0.000426748	-5.5886	0.000426748	0.000733395	0.000733395	11.8738	27824	HDL
European American	0.000468854	-5.52777	0.000468854	0.000805758	0.000805758	13.0454	27824	HDL
European American	0.00048352	-5.46694	0.00048352	0.000830962	0.000830962	13.4535	27824	HDL
European American	0.000606793	-5.40611	0.000606793	0.00104282	0.00104282	16.8834	27824	HDL
European American	0.000824188	-5.34528	0.000824188	0.00141642	0.00141642	22.9322	27824	HDL
European American	0.00108049	-5.28445	0.00108049	0.00185689	0.00185689	30.0635	27824	HDL
European American	0.00143951	-5.22362	0.00143951	0.0024739	0.0024739	40.053	27824	HDL
European American	0.0019364	-5.16279	0.0019364	0.00332784	0.00332784	53.8784	27824	HDL
European American	0.00253337	-5.10196	0.00253337	0.00435377	0.00435377	70.4885	27824	HDL
European American	0.00333759	-5.04113	0.00333759	0.00573587	0.00573587	92.8651	27824	HDL
European American	0.00457002	-4.9803	0.00457002	0.00785388	0.00785388	127.156	27824	HDL
European American	0.00614591	-4.91947	0.00614591	0.0105622	0.0105622	171.004	27824	HDL
European American	0.00783187	-4.85864	0.00783187	0.0134596	0.0134596	217.914	27824	HDL
European American	0.00980694	-4.79781	0.00980694	0.0168539	0.0168539	272.868	27824	HDL
European American	0.0126439	-4.73698	0.0126439	0.0217295	0.0217295	351.805	27824	HDL
European American	0.0165805	-4.67615	0.0165805	0.0284947	0.0284947	461.335	27824	HDL
European American	0.0210293	-4.61532	0.0210293	0.0361403	0.0361403	585.119	27824	HDL
European American	0.025801	-4.55449	0.025801	0.0443407	0.0443407	717.886	27824	HDL
European American	0.0319487	-4.49366	0.0319487	0.0549061	0.0549061	888.942	27824	HDL
European American	0.040063	-4.43283	0.040063	0.068851	0.068851	1114.71	27824	HDL
European American	0.0488438	-4.372	0.0488438	0.0839414	0.0839414	1359.03	27824	HDL
European American	0.0570679	-4.31117	0.0570679	0.098075	0.098075	1587.86	27824	HDL
European American	0.065528	-4.25034	0.065528	0.112614	0.112614	1823.25	27824	HDL
European American	0.0759806	-4.18951	0.0759806	0.130578	0.130578	2114.08	27824	HDL
European American	0.0885757	-4.12868	0.0885757	0.152223	0.152223	2464.53	27824	HDL
European American	0.10291	-4.06785	0.10291	0.176857	0.176857	2863.36	27824	HDL
European American	0.120214	-4.00702	0.120214	0.206596	0.206596	3344.84	27824	HDL
European American	0.140141	-3.94619	0.140141	0.240841	0.240841	3899.28	27824	HDL
European American	0.160874	-3.88536	0.160874	0.276472	0.276472	4476.15	27824	HDL
European American	0.18256	-3.82453	0.18256	0.313741	0.313741	5079.54	27824	HDL
European American	0.205853	-3.7637	0.205853	0.353773	0.353773	5727.66	27824	HDL
European American	0.231174	-3.70287	0.231174	0.397289	0.397289	6432.19	27824	HDL
European American	0.260545	-3.64204	0.260545	0.447764	0.447764	7249.39	27824	HDL
European American	0.294057	-3.58121	0.294057	0.505356	0.505356	8181.83	27824	HDL
European American	0.327331	-3.52038	0.327331	0.562541	0.562541	9107.66	27824	HDL
European American	0.359186	-3.45956	0.359186	0.617285	0.617285	9993.99	27824	HDL
European American	0.393039	-3.39873	0.393039	0.675464	0.675464	10935.9	27824	HDL
European American	0.428285	-3.3379	0.428285	0.736036	0.736036	11916.6	27824	HDL
European American	0.459047	-3.27707	0.459047	0.788904	0.788904	12772.5	27824	HDL
European American	0.482234	-3.21624	0.482234	0.828752	0.828752	13417.7	27824	HDL
European American	0.501602	-3.15541	0.501602	0.862037	0.862037	13956.6	27824	HDL
European American	0.522678	-3.09458	0.522678	0.898258	0.898258	14543	27824	HDL
European American	0.545257	-3.03375	0.545257	0.937061	0.937061	15171.2	27824	HDL
European American	0.564022	-2.97292	0.564022	0.96931	0.96931	15693.4	27824	HDL
European American	0.576765	-2.91209	0.576765	0.99121	0.99121	16047.9	27824	HDL
European American	0.58188	-2.85126	0.58188	1	1	16190.2	27824	HDL
European American	0.577891	-2.79043	0.577891	0.993145	0.993145	16079.2	27824	HDL
European American	0.568762	-2.7296	0.568762	0.977456	0.977456	15825.2	27824	HDL
European American	0.558976	-2.66877	0.558976	0.960638	0.960638	15552.9	27824	HDL
European American	0.549286	-2.60794	0.549286	0.943986	0.943986	15283.3	27824	HDL
European American	0.539752	-2.54711	0.539752	0.927601	0.927601	15018.1	27824	HDL
European American	0.527457	-2.48628	0.527457	0.906471	0.906471	14676	27824	HDL
European American	0.506344	-2.42545	0.506344	0.870186	0.870186	14088.5	27824	HDL
European American	0.479106	-2.36462	0.479106	0.823376	0.823376	13330.6	27824	HDL
European American	0.452657	-2.30379	0.452657	0.777922	0.777922	12594.7	27824	HDL
European American	0.425987	-2.24296	0.425987	0.732088	0.732088	11852.7	27824	HDL
European American	0.397359	-2.18213	0.397359	0.682889	0.682889	11056.1	27824	HDL
European American	0.367896	-2.1213	0.367896	0.632254	0.632254	10236.3	27824	HDL
European American	0.336181	-2.06047	0.336181	0.577751	0.577751	9353.91	27824	HDL
European American	0.302615	-1.99964	0.302615	0.520065	0.520065	8419.97	27824	HDL
European American	0.270443	-1.93881	0.270443	0.464775	0.464775	7524.81	27824	HDL
European American	0.240627	-1.87798	0.240627	0.413534	0.413534	6695.2	27824	HDL
European American	0.211746	-1.81715	0.211746	0.3639	0.3639	5891.63	27824	HDL
European American	0.183011	-1.75632	0.183011	0.314517	0.314517	5092.11	27824	HDL
European American	0.156941	-1.69549	0.156941	0.269715	0.269715	4366.74	27824	HDL
European American	0.135376	-1.63466	0.135376	0.232653	0.232653	3766.71	27824	HDL
European American	0.116823	-1.57383	0.116823	0.200768	0.200768	3250.48	27824	HDL
European American	0.100523	-1.513	0.100523	0.172755	0.172755	2796.95	27824	HDL
European American	0.0867387	-1.45217	0.0867387	0.149066	0.149066	2413.42	27824	HDL
European American	0.075126	-1.39134	0.075126	0.129109	0.129109	2090.31	27824	HDL
European American	0.0652139	-1.33051	0.0652139	0.112074	0.112074	1814.51	27824	HDL
European American	0.0557047	-1.26968	0.0557047	0.0957323	0.0957323	1549.93	27824	HDL
European American	0.0454915	-1.20885	0.0454915	0.0781802	0.0781802	1265.75	27824	HDL
European American	0.0352725	-1.14802	0.0352725	0.0606182	0.0606182	981.423	27824	HDL
European American	0.0266906	-1.08719	0.0266906	0.0458696	0.0458696	742.639	27824	HDL
European American	0.0205374	-1.02636	0.0205374	0.0352949	0.0352949	571.432	27824	HDL
European American	0.0163231	-0.965535	0.0163231	0.0280524	0.0280524	454.175	27824	HDL
European American	0.0132552	-0.904705	0.0132552	0.0227799	0.0227799	368.812	27824	HDL
European American	0.0108429	-0.843875	0.0108429	0.0186342	0.0186342	301.692	27824	HDL
European American	0.00865999	-0.783046	0.00865999	0.0148828	0.0148828	240.956	27824	HDL
European American	0.0064726	-0.722216	0.0064726	0.0111236	0.0111236	180.094	27824	HDL
European American	0.0046454	-0.661386	0.0046454	0.00798344	0.00798344	129.254	27824	HDL
European American	0.00355214	-0.600556	0.00355214	0.0061046	0.0061046	98.8348	27824	HDL
European American	0.00295767	-0.539727	0.00295767	0.00508296	0.00508296	82.2943	27824	HDL
European American	0.00234164	-0.478897	0.00234164	0.00402427	0.00402427	65.1538	27824	HDL
European American	0.00154608	-0.418067	0.00154608	0.00265705	0.00265705	43.0182	27824	HDL
European American	0.000885978	-0.357237	0.000885978	0.00152261	0.00152261	24.6515	27824	HDL
European American	0.000556817	-0.296408	0.000556817	0.000956928	0.000956928	15.4929	27824	HDL
European American	0.000371233	-0.235578	0.000371233	0.000637988	0.000637988	10.3292	27824	HDL
European American	0.000186266	-0.174748	0.000186266	0.00032011	0.00032011	5.18266	27824	HDL
European American	5.78792e-05	-0.113918	5.78792e-05	9.94693e-05	9.94693e-05	1.61043	27824	HDL
European American	1.0535e-05	-0.0530886	1.0535e-05	1.81051e-05	1.81051e-05	0.293126	27824	HDL
European American	1.07597e-06	0.00774111	1.07597e-06	1.84912e-06	1.84912e-06	0.0299377	27824	HDL
European American	6.51704e-08	0.0685709	6.51704e-08	1.12e-07	1.12e-07	0.0018133	27824	HDL
European American	2.23579e-09	0.129401	2.23579e-09	3.84235e-09	3.84235e-09	6.22085e-05	27824	HDL
Asian American	6.77058e-17	-0.3929	6.77058e-17	5.12523e-17	5.12523e-17	5.32844e-14	787	LDL
Asian American	3.22432e-17	-0.352511	3.22432e-17	2.44077e-17	2.44077e-17	2.53754e-14	787	LDL
Asian American	2.35293e-17	-0.312122	2.35293e-17	1.78113e-17	1.78113e-17	1.85176e-14	787	LDL
Asian American	1.1745e-16	-0.271733	1.1745e-16	8.8908e-17	8.8908e-17	9.24331e-14	787	LDL
Asian American	1.45742e-16	-0.231344	1.45742e-16	1.10325e-16	1.10325e-16	1.14699e-13	787	LDL
Asian American	1.09552e-16	-0.190956	1.09552e-16	8.29295e-17	8.29295e-17	8.62176e-14	787	LDL
Asian American	1.31688e-16	-0.150567	1.31688e-16	9.96861e-17	9.96861e-17	1.03639e-13	787	LDL
Asian American	1.40571e-16	-0.110178	1.40571e-16	1.06411e-16	1.06411e-16	1.1063e-13	787	LDL
Asian American	1.17873e-16	-0.0697889	1.17873e-16	8.92284e-17	8.92284e-17	9.27663e-14	787	LDL
Asian American	8.89707e-17	-0.0294	8.89707e-17	6.73495e-17	6.73495e-17	7.00199e-14	787	LDL
Asian American	1.03907e-16	0.0109889	1.03907e-16	7.86561e-17	7.86561e-17	8.17748e-14	787	LDL
Asian American	5.42467e-18	0.0513778	5.42467e-18	4.1064e-18	4.1064e-18	4.26922e-15	787	LDL
Asian American	0	0.0917667	0	0	0	0	787	LDL
Asian American	6.847e-17	0.132156	6.847e-17	5.18308e-17	5.18308e-17	5.38859e-14	787	LDL
Asian American	4.18981e-18	0.172544	4.18981e-18	3.17163e-18	3.17163e-18	3.29738e-15	787	LDL
Asian American	0	0.212933	0	0	0	0	787	LDL
Asian American	0	0.253322	0	0	0	0	787	LDL
Asian American	6.61432e-19	0.293711	6.61432e-19	5.00695e-19	5.00695e-19	5.20547e-16	787	LDL
Asian American	2.78537e-15	0.3341	2.78537e-15	2.10848e-15	2.10848e-15	2.19208e-12	787	LDL
Asian American	1.93833e-13	0.374489	1.93833e-13	1.46729e-13	1.46729e-13	1.52546e-10	787	LDL
Asian American	1.02528e-11	0.414878	1.02528e-11	7.76126e-12	7.76126e-12	8.06899e-09	787	LDL
Asian American	3.62276e-10	0.455267	3.62276e-10	2.74238e-10	2.74238e-10	2.85111e-07	787	LDL
Asian American	9.33687e-09	0.495656	9.33687e-09	7.06788e-09	7.06788e-09	7.34812e-06	787	LDL
Asian American	1.70026e-07	0.536044	1.70026e-07	1.28707e-07	1.28707e-07	0.00013381	787	LDL
Asian American	2.19199e-06	0.576433	2.19199e-06	1.6593e-06	1.6593e-06	0.00172509	787	LDL
Asian American	2.04599e-05	0.616822	2.04599e-05	1.54878e-05	1.54878e-05	0.0161019	787	LDL
Asian American	0.000134734	0.657211	0.000134734	0.000101992	0.000101992	0.106036	787	LDL
Asian American	0.000647712	0.6976	0.000647712	0.000490309	0.000490309	0.50975	787	LDL
Asian American	0.00222391	0.737989	0.00222391	0.00168347	0.00168347	1.75022	787	LDL
Asian American	0.00558538	0.778378	0.00558538	0.00422805	0.00422805	4.39569	787	LDL
Asian American	0.0102091	0.818767	0.0102091	0.00772818	0.00772818	8.0346	787	LDL
Asian American	0.0137062	0.859156	0.0137062	0.0103754	0.0103754	10.7868	787	LDL
Asian American	0.0138187	0.899544	0.0138187	0.0104606	0.0104606	10.8753	787	LDL
Asian American	0.0112746	0.939933	0.0112746	0.0085347	0.0085347	8.8731	787	LDL
Asian American	0.00969071	0.980322	0.00969071	0.00733573	0.00733573	7.62659	787	LDL
Asian American	0.0123968	1.02071	0.0123968	0.00938418	0.00938418	9.75626	787	LDL
Asian American	0.0209244	1.0611	0.0209244	0.0158395	0.0158395	16.4675	787	LDL
Asian American	0.0354932	1.10149	0.0354932	0.0268679	0.0268679	27.9332	787	LDL
Asian American	0.0543405	1.14188	0.0543405	0.041135	0.041135	42.766	787	LDL
Asian American	0.0747869	1.18227	0.0747869	0.0566126	0.0566126	58.8573	787	LDL
Asian American	0.0978519	1.22266	0.0978519	0.0740725	0.0740725	77.0094	787	LDL
Asian American	0.128568	1.26304	0.128568	0.0973242	0.0973242	101.183	787	LDL
Asian American	0.170629	1.30343	0.170629	0.129164	0.129164	134.285	787	LDL
Asian American	0.223498	1.34382	0.223498	0.169185	0.169185	175.893	787	LDL
Asian American	0.285158	1.38421	0.285158	0.215861	0.215861	224.42	787	LDL
Asian American	0.35129	1.4246	0.35129	0.265921	0.265921	276.465	787	LDL
Asian American	0.41816	1.46499	0.41816	0.316541	0.316541	329.092	787	LDL
Asian American	0.49156	1.50538	0.49156	0.372104	0.372104	386.858	787	LDL
Asian American	0.589058	1.54577	0.589058	0.445908	0.445908	463.588	787	LDL
Asian American	0.719732	1.58616	0.719732	0.544827	0.544827	566.429	787	LDL
Asian American	0.862814	1.62654	0.862814	0.653138	0.653138	679.035	787	LDL
Asian American	0.979146	1.66693	0.979146	0.7412	0.7412	770.588	787	LDL
Asian American	1.05263	1.70732	1.05263	0.796828	0.796828	828.421	787	LDL
Asian American	1.10634	1.74771	1.10634	0.83748	0.83748	870.686	787	LDL
Asian American	1.16834	1.7881	1.16834	0.884416	0.884416	919.482	787	LDL
Asian American	1.23177	1.82849	1.23177	0.932434	0.932434	969.405	787	LDL
Asian American	1.26715	1.86888	1.26715	0.959216	0.959216	997.249	787	LDL
Asian American	1.26916	1.90927	1.26916	0.960739	0.960739	998.832	787	LDL
Asian American	1.27148	1.94966	1.27148	0.962491	0.962491	1000.65	787	LDL
Asian American	1.29813	1.99004	1.29813	0.982668	0.982668	1021.63	787	LDL
Asian American	1.32103	2.03043	1.32103	1	1	1039.65	787	LDL
Asian American	1.28713	2.07082	1.28713	0.974339	0.974339	1012.97	787	LDL
Asian American	1.18233	2.11121	1.18233	0.895007	0.895007	930.494	787	LDL
Asian American	1.04392	2.1516	1.04392	0.790232	0.790232	821.564	787	LDL
Asian American	0.912656	2.19199	0.912656	0.690868	0.690868	718.26	787	LDL
Asian American	0.791551	2.23238	0.791551	0.599193	0.599193	622.95	787	LDL
Asian American	0.66381	2.27277	0.66381	0.502495	0.502495	522.418	787	LDL
Asian American	0.531618	2.31316	0.531618	0.402427	0.402427	418.383	787	LDL
Asian American	0.416079	2.35354	0.416079	0.314966	0.314966	327.454	787	LDL
Asian American	0.329638	2.39393	0.329638	0.249531	0.249531	259.425	787	LDL
Asian American	0.269134	2.43432	0.269134	0.20373	0.20373	211.808	787	LDL
Asian American	0.222622	2.47471	0.222622	0.168522	0.168522	175.203	787	LDL
Asian American	0.179699	2.5151	0.179699	0.13603	0.13603	141.423	787	LDL
Asian American	0.13692	2.55549	0.13692	0.103647	0.103647	107.756	787	LDL
Asian American	0.0981172	2.59588	0.0981172	0.0742734	0.0742734	77.2183	787	LDL
Asian American	0.0669583	2.63627	0.0669583	0.0506865	0.0506865	52.6962	787	LDL
Asian American	0.042782	2.67666	0.042782	0.0323854	0.0323854	33.6695	787	LDL
Asian American	0.0239487	2.71704	0.0239487	0.0181288	0.0181288	18.8476	787	LDL
Asian American	0.0108466	2.75743	0.0108466	0.00821072	0.00821072	8.53628	787	LDL
Asian American	0.00376766	2.79782	0.00376766	0.00285207	0.00285207	2.96515	787	LDL
Asian American	0.000960575	2.83821	0.000960575	0.000727142	0.000727142	0.755973	787	LDL
Asian American	0.000180853	2.8786	0.000180853	0.000136904	0.000136904	0.142332	787	LDL
Asian American	2.37593e-05	2.91899	2.37593e-05	1.79855e-05	1.79855e-05	0.0186986	787	LDL
Asian American	2.35422e-06	2.95938	2.35422e-06	1.78211e-06	1.78211e-06	0.00185277	787	LDL
Asian American	1.56748e-07	2.99977	1.56748e-07	1.18656e-07	1.18656e-07	0.000123361	787	LDL
Asian American	8.01997e-09	3.04016	8.01997e-09	6.07101e-09	6.07101e-09	6.31172e-06	787	LDL
Asian American	2.70489e-10	3.08054	2.70489e-10	2.04756e-10	2.04756e-10	2.12875e-07	787	LDL
Asian American	7.04335e-12	3.12093	7.04335e-12	5.33172e-12	5.33172e-12	5.54312e-09	787	LDL
Asian American	1.20869e-13	3.16132	1.20869e-13	9.1496e-14	9.1496e-14	9.51238e-11	787	LDL
Asian American	1.51164e-15	3.20171	1.51164e-15	1.14429e-15	1.14429e-15	1.18966e-12	787	LDL
Asian American	0	3.2421	0	0	0	0	787	LDL
Asian American	0	3.28249	0	0	0	0	787	LDL
Asian American	0	3.32288	0	0	0	0	787	LDL
Asian American	0	3.36327	0	0	0	0	787	LDL
Asian American	8.14259e-18	3.40366	8.14259e-18	6.16382e-18	6.16382e-18	6.40822e-15	787	LDL
Asian American	0	3.44404	0	0	0	0	787	LDL
Asian American	0	3.48443	0	0	0	0	787	LDL
Asian American	0	3.52482	0	0	0	0	787	LDL
Asian American	0	3.56521	0	0	0	0	787	LDL
Asian American	0	3.6056	0	0	0	0	787	LDL
African American	1.75545e-08	-0.3929	1.75545e-08	1.62624e-08	1.62624e-08	0.000210337	11982	LDL
African American	4.97747e-07	-0.352511	4.97747e-07	4.61111e-07	4.61111e-07	0.005964	11982	LDL
African American	7.5068e-06	-0.312122	7.5068e-06	6.95428e-06	6.95428e-06	0.0899465	11982	LDL
African American	6.56639e-05	-0.271733	6.56639e-05	6.08308e-05	6.08308e-05	0.786784	11982	LDL
African American	0.000329855	-0.231344	0.000329855	0.000305577	0.000305577	3.95233	11982	LDL
African American	0.000983919	-0.190956	0.000983919	0.0009115	0.0009115	11.7893	11982	LDL
African American	0.0018627	-0.150567	0.0018627	0.0017256	0.0017256	22.3189	11982	LDL
African American	0.00255296	-0.110178	0.00255296	0.00236506	0.00236506	30.5896	11982	LDL
African American	0.00333516	-0.0697889	0.00333516	0.00308968	0.00308968	39.9619	11982	LDL
African American	0.00487865	-0.0294	0.00487865	0.00451957	0.00451957	58.456	11982	LDL
African American	0.00672181	0.0109889	0.00672181	0.00622707	0.00622707	80.5407	11982	LDL
African American	0.0082014	0.0513778	0.0082014	0.00759776	0.00759776	98.2692	11982	LDL
African American	0.0111942	0.0917667	0.0111942	0.0103703	0.0103703	134.129	11982	LDL
African American	0.0180036	0.132156	0.0180036	0.0166785	0.0166785	215.72	11982	LDL
African American	0.0270795	0.172544	0.0270795	0.0250864	0.0250864	324.467	11982	LDL
African American	0.0366564	0.212933	0.0366564	0.0339583	0.0339583	439.216	11982	LDL
African American	0.0485814	0.253322	0.0485814	0.0450056	0.0450056	582.102	11982	LDL
African American	0.0640639	0.293711	0.0640639	0.0593486	0.0593486	767.613	11982	LDL
African American	0.0829696	0.3341	0.0829696	0.0768628	0.0768628	994.142	11982	LDL
African American	0.106497	0.374489	0.106497	0.0986587	0.0986587	1276.05	11982	LDL
African American	0.134892	0.414878	0.134892	0.124964	0.124964	1616.28	11982	LDL
African American	0.169117	0.455267	0.169117	0.156669	0.156669	2026.35	11982	LDL
African American	0.210979	0.495656	0.210979	0.19545	0.19545	2527.95	11982	LDL
African American	0.259158	0.536044	0.259158	0.240083	0.240083	3105.23	11982	LDL
African American	0.314008	0.576433	0.314008	0.290896	0.290896	3762.45	11982	LDL
African American	0.373194	0.616822	0.373194	0.345726	0.345726	4471.61	11982	LDL
African American	0.429716	0.657211	0.429716	0.398088	0.398088	5148.86	11982	LDL
African American	0.485998	0.6976	0.485998	0.450227	0.450227	5823.23	11982	LDL
African American	0.556194	0.737989	0.556194	0.515257	0.515257	6664.32	11982	LDL
African American	0.646978	0.778378	0.646978	0.599359	0.599359	7752.1	11982	LDL
African American	0.740981	0.818767	0.740981	0.686443	0.686443	8878.43	11982	LDL
African American	0.817793	0.859156	0.817793	0.757601	0.757601	9798.8	11982	LDL
African American	0.878924	0.899544	0.878924	0.814233	0.814233	10531.3	11982	LDL
African American	0.935458	0.939933	0.935458	0.866606	0.866606	11208.7	11982	LDL
African American	0.982966	0.980322	0.982966	0.910617	0.910617	11777.9	11982	LDL
African American	1.01316	1.02071	1.01316	0.938591	0.938591	12139.7	11982	LDL
African American	1.02971	1.0611	1.02971	0.953916	0.953916	12337.9	11982	LDL
African American	1.04337	1.10149	1.04337	0.966573	0.966573	12501.6	11982	LDL
African American	1.06317	1.14188	1.06317	0.98492	0.98492	12738.9	11982	LDL
African American	1.07945	1.18227	1.07945	1	1	12934	11982	LDL
African American	1.0743	1.22266	1.0743	0.995227	0.995227	12872.2	11982	LDL
African American	1.04034	1.26304	1.04034	0.963765	0.963765	12465.3	11982	LDL
African American	0.982252	1.30343	0.982252	0.909956	0.909956	11769.3	11982	LDL
African American	0.913168	1.34382	0.913168	0.845956	0.845956	10941.6	11982	LDL
African American	0.85316	1.38421	0.85316	0.790365	0.790365	10222.6	11982	LDL
African American	0.804939	1.4246	0.804939	0.745693	0.745693	9644.78	11982	LDL
African American	0.747349	1.46499	0.747349	0.692342	0.692342	8954.73	11982	LDL
African American	0.66882	1.50538	0.66882	0.619593	0.619593	8013.8	11982	LDL
African American	0.582831	1.54577	0.582831	0.539933	0.539933	6983.48	11982	LDL
African American	0.509863	1.58616	0.509863	0.472336	0.472336	6109.18	11982	LDL
African American	0.454457	1.62654	0.454457	0.421007	0.421007	5445.3	11982	LDL
African American	0.40319	1.66693	0.40319	0.373514	0.373514	4831.02	11982	LDL
African American	0.349012	1.70732	0.349012	0.323324	0.323324	4181.87	11982	LDL
African American	0.296437	1.74771	0.296437	0.274618	0.274618	3551.91	11982	LDL
African American	0.24875	1.7881	0.24875	0.230441	0.230441	2980.52	11982	LDL
African American	0.209692	1.82849	0.209692	0.194258	0.194258	2512.53	11982	LDL
African American	0.178957	1.86888	0.178957	0.165785	0.165785	2144.26	11982	LDL
African American	0.150696	1.90927	0.150696	0.139604	0.139604	1805.64	11982	LDL
African American	0.12358	1.94966	0.12358	0.114484	0.114484	1480.74	11982	LDL
African American	0.101452	1.99004	0.101452	0.0939851	0.0939851	1215.6	11982	LDL
African American	0.0874171	2.03043	0.0874171	0.080983	0.080983	1047.43	11982	LDL
African American	0.0768479	2.07082	0.0768479	0.0711917	0.0711917	920.792	11982	LDL
African American	0.0645351	2.11121	0.0645351	0.0597851	0.0597851	773.26	11982	LDL
African American	0.0527184	2.1516	0.0527184	0.0488382	0.0488382	631.672	11982	LDL
African American	0.0446862	2.19199	0.0446862	0.0413972	0.0413972	535.43	11982	LDL
African American	0.0388846	2.23238	0.0388846	0.0360226	0.0360226	465.915	11982	LDL
African American	0.0322977	2.27277	0.0322977	0.0299205	0.0299205	386.991	11982	LDL
African American	0.0253865	2.31316	0.0253865	0.023518	0.023518	304.181	11982	LDL
African American	0.020057	2.35354	0.020057	0.0185808	0.0185808	240.323	11982	LDL
African American	0.016056	2.39393	0.016056	0.0148742	0.0148742	192.383	11982	LDL
African American	0.0121948	2.43432	0.0121948	0.0112972	0.0112972	146.118	11982	LDL
African American	0.00848618	2.47471	0.00848618	0.00786158	0.00786158	101.681	11982	LDL
African American	0.00574439	2.5151	0.00574439	0.00532158	0.00532158	68.8293	11982	LDL
African American	0.0039031	2.55549	0.0039031	0.00361582	0.00361582	46.7669	11982	LDL
African American	0.00239084	2.59588	0.00239084	0.00221487	0.00221487	28.6471	11982	LDL
African American	0.00139258	2.63627	0.00139258	0.00129009	0.00129009	16.6859	11982	LDL
African American	0.00118492	2.67666	0.00118492	0.00109771	0.00109771	14.1978	11982	LDL
African American	0.00130835	2.71704	0.00130835	0.00121206	0.00121206	15.6767	11982	LDL
African American	0.00127059	2.75743	0.00127059	0.00117707	0.00117707	15.2242	11982	LDL
African American	0.00106001	2.79782	0.00106001	0.00098199	0.00098199	12.701	11982	LDL
African American	0.00072847	2.83821	0.00072847	0.000674852	0.000674852	8.72853	11982	LDL
African American	0.000376322	2.8786	0.000376322	0.000348623	0.000348623	4.50909	11982	LDL
African American	0.000285431	2.91899	0.000285431	0.000264422	0.000264422	3.42003	11982	LDL
African American	0.000495504	2.95938	0.000495504	0.000459034	0.000459034	5.93713	11982	LDL
African American	0.000650586	2.99977	0.000650586	0.000602701	0.000602701	7.79532	11982	LDL
African American	0.000470469	3.04016	0.000470469	0.000435841	0.000435841	5.63716	11982	LDL
African American	0.00018457	3.08054	0.00018457	0.000170985	0.000170985	2.21151	11982	LDL
African American	3.86642e-05	3.12093	3.86642e-05	3.58184e-05	3.58184e-05	0.463275	11982	LDL
African American	4.45051e-06	3.16132	4.45051e-06	4.12294e-06	4.12294e-06	0.053326	11982	LDL
African American	2.7635e-07	3.20171	2.7635e-07	2.5601e-07	2.5601e-07	0.00331123	11982	LDL
African American	8.81168e-09	3.2421	8.81168e-09	8.16311e-09	8.16311e-09	0.000105582	11982	LDL
African American	1.62384e-10	3.28249	1.62384e-10	1.50432e-10	1.50432e-10	1.94568e-06	11982	LDL
African American	1.61305e-12	3.32288	1.61305e-12	1.49432e-12	1.49432e-12	1.93275e-08	11982	LDL
African American	7.74916e-15	3.36327	7.74916e-15	7.1788e-15	7.1788e-15	9.28504e-11	11982	LDL
African American	1.17812e-17	3.40366	1.17812e-17	1.09141e-17	1.09141e-17	1.41162e-13	11982	LDL
African American	0	3.44404	0	0	0	0	11982	LDL
African American	0	3.48443	0	0	0	0	11982	LDL
African American	0	3.52482	0	0	0	0	11982	LDL
African American	0	3.56521	0	0	0	0	11982	LDL
African American	0	3.6056	0	0	0	0	11982	LDL
Hispanic/Latino	5.47686e-18	-0.3929	5.47686e-18	5.80136e-18	5.80136e-18	4.91987e-14	8983	LDL
Hispanic/Latino	0	-0.352511	0	0	0	0	8983	LDL
Hispanic/Latino	3.07308e-17	-0.312122	3.07308e-17	3.25515e-17	3.25515e-17	2.76054e-13	8983	LDL
Hispanic/Latino	9.24374e-16	-0.271733	9.24374e-16	9.79142e-16	9.79142e-16	8.30365e-12	8983	LDL
Hispanic/Latino	8.89007e-14	-0.231344	8.89007e-14	9.41679e-14	9.41679e-14	7.98595e-10	8983	LDL
Hispanic/Latino	5.66399e-12	-0.190956	5.66399e-12	5.99957e-12	5.99957e-12	5.08796e-08	8983	LDL
Hispanic/Latino	2.28797e-10	-0.150567	2.28797e-10	2.42353e-10	2.42353e-10	2.05528e-06	8983	LDL
Hispanic/Latino	6.54654e-09	-0.110178	6.54654e-09	6.93441e-09	6.93441e-09	5.88076e-05	8983	LDL
Hispanic/Latino	1.14789e-07	-0.0697889	1.14789e-07	1.2159e-07	1.2159e-07	0.00103115	8983	LDL
Hispanic/Latino	1.42313e-06	-0.0294	1.42313e-06	1.50745e-06	1.50745e-06	0.012784	8983	LDL
Hispanic/Latino	1.13047e-05	0.0109889	1.13047e-05	1.19745e-05	1.19745e-05	0.10155	8983	LDL
Hispanic/Latino	6.0146e-05	0.0513778	6.0146e-05	6.37095e-05	6.37095e-05	0.540291	8983	LDL
Hispanic/Latino	0.000216593	0.0917667	0.000216593	0.000229426	0.000229426	1.94565	8983	LDL
Hispanic/Latino	0.000537964	0.132156	0.000537964	0.000569837	0.000569837	4.83253	8983	LDL
Hispanic/Latino	0.00098347	0.172544	0.00098347	0.00104174	0.00104174	8.83451	8983	LDL
Hispanic/Latino	0.00148254	0.212933	0.00148254	0.00157037	0.00157037	13.3176	8983	LDL
Hispanic/Latino	0.00218008	0.253322	0.00218008	0.00230925	0.00230925	19.5836	8983	LDL
Hispanic/Latino	0.00335722	0.293711	0.00335722	0.00355613	0.00355613	30.1579	8983	LDL
Hispanic/Latino	0.00493413	0.3341	0.00493413	0.00522647	0.00522647	44.3233	8983	LDL
Hispanic/Latino	0.00630031	0.374489	0.00630031	0.0066736	0.0066736	56.5957	8983	LDL
[truncated: 1,380 more rows]

## Sheet: Source Supple Fig22
fill	y	x	density	scaled	ndensity	count	n	trait
[truncated: 3,200 more rows]

[truncated: 15 more sheets: Source Supple Fig23, Source Supple Fig24, Source Supple Fig25, Source Supple Fig26, Source Supple Fig27, Source Supple Fig28, Source Supple Fig30, Source Supple Fig31, Source Supple Fig32, Source Supple Fig33, Source Supple Fig34, Source Supple Fig35, Source Supple Fig36, Source Supple Fig37, Source R2]
